# Supplementary material for: Results of an international survey on the use and perceptions of the laryngeal mask airway (LMA)
Source: PLoS One. 2025 Apr 21;20(4):e0321421. doi: 10.1371/journal.pone.0321421 (PMC12011215; doi:10.1371/journal.pone.0321421)
Supplement: S1 File — xxxx. (XLSX) [file pone.0321421.s001.xlsx]

## Sheet: Tabelle1
Bogen	Do you have a weight limit for the use of LMA?	Upper weight limit as BMI	What are the limits in positioning?	Upper limit of lateral positioning (degrees):	Do you use LMA in surgical procedures with elevated intraabdominal pressure such as laparoscopic procedures?	Do you have a limit for the maximum duration of an operation while using LMA?	Upper limit of duration of surgery (minutes):	Do you use LMA with controlled MV?	Do you have an upper limit of PEEP?	Upper limit of PEEP (mbar):	Do you have an upper limit of peak inspiratory pressure (PIP)?	Upper limit of PIP (mbar):	Which country do you work in?	Years of experience as an anesthesiologist:	Number of hospital beds:	Your age:	Zeitstempel	Datensatz-Ursprung
1	NO		supine only		NO	NO		Yes. Controlled MV with pressure support is allowed.	YES	5	YES	22	Germany	10	2	45	13.05.2023 um 10:05:09	M
2	NO		supine + prone +lateral	90	NO	YES	90	Yes. Controlled MV with pressure support is allowed.	YES	5	NO		Norway	30	4	62	13.05.2023 um 10:05:26	O
3	YES	30	supine only		NO	NO		Yes. Controlled MV with pressure support is allowed.	NO		NO		Moldova	12	2	39	13.05.2023 um 10:06:28	M
4	NO		supine only		NO	NO		Yes. Controlled MV with pressure support is allowed.	YES	4	YES	30	France	19	1	49	13.05.2023 um 10:06:35	M
5	NO		supine only		NO	YES	120	Yes. Controlled MV with pressure support is allowed.	YES	5	YES	15	CROATIA	25	4	55	13.05.2023 um 10:07:16	O
6	YES	45	supine + prone +lateral	90	NO	YES	180	Yes. Controlled MV with pressure support is allowed.	YES	5	YES	22	Hungary	4	3	28	13.05.2023 um 10:07:24	M
7	NO		supine + prone		NO	YES	240	Yes. Controlled MV with pressure support is allowed.	YES	0	YES	25	Portugal	10	2	38	13.05.2023 um 10:08:04	M
8	NO		supine + prone +lateral	90	NO	YES	180	Yes. Controlled MV with pressure support is allowed.	YES	6	YES	27	Czechia	6	4	31	13.05.2023 um 10:08:33	O
9	YES	30	supine + prone +lateral	90	NO	YES	60	Yes. Controlled MV with pressure support is allowed.	YES	5	YES	20	Switzerland	8	3	35	13.05.2023 um 10:08:51	M
10	NO		supine only		NO	YES	70	Yes. Controlled MV with pressure support is allowed.	YES	5	YES	22	Hungary	4	4	33	13.05.2023 um 10:10:24	M
11	NO		supine only		NO	NO		Yes. Controlled MV with pressure support is allowed.	YES	8	NO		Spain	30	4	60	13.05.2023 um 10:10:36	M
12	NO		supine + prone +lateral	90	NO	NO		Yes. Controlled MV with pressure support is allowed.	YES	6	YES	20	Portugal	7	3	39	13.05.2023 um 10:11:19	M
13	NO		supine + prone		YES	NO		Yes. Controlled MV with pressure support is allowed.	NO		NO		Czech Republic	22	4	45	13.05.2023 um 10:12:35	O
14	NO		supine + prone +lateral	90	NO	NO		Yes. Controlled MV with pressure support is allowed.	YES	5	YES	21	Belgium	5	4	35	13.05.2023 um 10:12:42	M
15	YES	30	supine only		YES	YES	180	Yes. Controlled MV with pressure support is allowed.	YES	5	YES	20	Belgium	24	4	52	13.05.2023 um 10:13:33	M
16	NO		supine only		NO	YES	60	Yes. Controlled MV with pressure support is allowed.	NO		NO		Qatar	17	4	40	13.05.2023 um 10:13:43	M
17	NO		supine + prone +lateral	120	YES	NO		Yes. Controlled MV with pressure support is allowed.	NO		YES	40	India	4	1	35	13.05.2023 um 10:13:54	M
18	YES	39	supine only		NO	YES	3	Yes. Controlled MV with pressure support is allowed.	YES	5	YES	20	Spain	30	3	60	13.05.2023 um 10:14:11	O
19	NO		supine + prone		YES	NO		Yes. Controlled MV with pressure support is allowed.	NO		NO		Japan	20	3	45	13.05.2023 um 10:14:27	O
20	NO		supine + prone +lateral	90	NO	YES	150	Yes. Controlled MV with pressure support is allowed.	YES	8	NO		India	7	1	36	13.05.2023 um 10:15:13	M
21	NO		supine + prone		NO	NO		Yes. Controlled MV with pressure support is allowed.	YES	4	YES	22	Malta	8	4	32	13.05.2023 um 10:15:33	M
22	NO		supine + prone		NO	NO		Yes. Controlled MV with pressure support is allowed.	YES	3	YES	20	the Netherlands	14	2	50	13.05.2023 um 10:15:50	O
23	NO		supine only		NO	NO		Yes. Controlled MV with pressure support is allowed.	NO		YES	25	Switzerland	14	2	42	13.05.2023 um 10:16:01	O
24	NO		supine only		YES	NO		Yes. Controlled MV with pressure support is allowed.	YES	5	NO		switzerland	27	3	62	13.05.2023 um 10:16:43	O
25	NO		supine + prone		NO	NO		Yes. Controlled MV with pressure support is allowed.	YES	6	YES	28	Greece	15	2	46	13.05.2023 um 10:16:59	M
26	NO		supine + prone +lateral	90	NO	NO		Yes. Controlled MV with pressure support is allowed.	NO		YES	25	Germany	5	4	31	13.05.2023 um 10:18:06	M
27	NO		supine only		NO	NO		Yes. Controlled MV with pressure support is allowed.	NO		NO		Italy	7	4	38	13.05.2023 um 10:18:39	M
28	NO		supine + prone +lateral	90	NO	YES	120	Yes. Controlled MV with pressure support is allowed.	NO		YES	5	Hong Kong	22	4	55	13.05.2023 um 10:20:03	M
29	YES	35	supine only		NO	YES	120	Yes. Controlled MV with pressure support is allowed.	YES	5	NO		croatia	30	2	54	13.05.2023 um 10:20:21	M
30	NO		supine + prone +lateral	90	NO	NO		Yes. Controlled MV with pressure support is allowed.	NO		NO		Germany	16	4	46	13.05.2023 um 10:20:35	M
31	NO		supine only		NO	YES	120	Yes. Controlled MV with pressure support is allowed.	YES	5	YES	32	Serbia	7	2	44	13.05.2023 um 10:20:51	M
32	YES	40	supine only		NO	YES	150	Yes. Controlled MV with pressure support is allowed.	YES	5	YES	15	The Netherlands	22	3	61	13.05.2023 um 10:21:33	O
33	NO		supine only		NO	NO		Yes. Controlled MV with pressure support is allowed.	NO		YES	18	Austria	6	3	42	13.05.2023 um 10:21:55	M
34	NO		supine + prone +lateral	10	NO	YES	90	Yes. Controlled MV with pressure support is allowed.	YES	0	YES	20	United Kingdom	22	3	50	13.05.2023 um 10:22:09	M
35	NO		supine + prone +lateral	90	NO	NO		Yes. Controlled MV with pressure support is allowed.	YES	5	YES	20	Belgium	2	2	31	13.05.2023 um 10:23:10	M
36	YES	30	supine only		NO	YES	120	Yes. Controlled MV with pressure support is allowed.	YES	8	YES	20	Israel	14	4	49	13.05.2023 um 10:23:53	O
37	NO		supine only		NO	YES	120	Yes. Controlled MV with pressure support is allowed.	YES	6	YES	25	Belgium	3	4	33	13.05.2023 um 10:25:52	M
38	NO		supine + prone +lateral	90	NO	NO		Yes. Controlled MV with pressure support is allowed.	NO		NO		Switzerland	3	2	39	13.05.2023 um 10:26:21	M
39	YES	45	supine + prone +lateral	90	NO	YES	90	Yes. Controlled MV with pressure support is allowed.	YES	5	YES	30	LEER		1		13.05.2023 um 10:27:31	M
40	NO		supine only		NO	YES	90	Yes. Controlled MV with pressure support is allowed.	YES	5	YES	28	Croatia	10	2	42	13.05.2023 um 10:27:41	M
41	NO		supine only		NO	NO		Yes. Controlled MV with pressure support is allowed.	YES	5	NO		Poland	10	3	42	13.05.2023 um 10:28:19	M
42	NO		supine + prone +lateral	100	YES	YES	200	Yes. Controlled MV with pressure support is allowed.	YES	5	NO		Sweden	11	4	38	13.05.2023 um 10:28:32	M
43	NO		supine only		NO	NO		Yes. Controlled MV with pressure support is allowed.	YES	5	YES	20	CH	29	1	58	13.05.2023 um 10:28:34	O
44	NO		supine + prone +lateral	90	NO	YES	120	Yes. Controlled MV with pressure support is allowed.	NO		YES	20	Israel	25	2	54	13.05.2023 um 10:30:02	O
45	NO		supine + prone +lateral	15	NO	NO		Yes. Controlled MV with pressure support is allowed.	NO		YES	20	Germany	8	3	42	13.05.2023 um 10:30:35	M
46	YES	40	supine only		NO	YES	60	No. But pressure support is allowed.	NO		YES	40	Greece	4	2	27	13.05.2023 um 10:30:56	M
47	NO		supine only		NO	NO		Yes. Controlled MV with pressure support is allowed.	NO		YES	20	Austria	18	2	45	13.05.2023 um 10:31:45	M
48	NO		supine + prone +lateral	90	YES	NO		Yes. Controlled MV with pressure support is allowed.	NO		NO		Germany	18	3	43	13.05.2023 um 10:32:18	M
49	YES	30	supine only		NO	YES	150	Yes. Controlled MV with pressure support is allowed.	YES	6	YES	20	Latvia	7	4	35	13.05.2023 um 10:32:47	M
50	YES	30	supine only		NO	YES	90	Yes. Controlled MV with pressure support is allowed.	YES	3	YES	20	Turkey	5	2	31	13.05.2023 um 10:33:40	M
51	NO		supine only		NO	YES	180	Yes. Controlled MV with pressure support is allowed.	NO		NO		Poland	1	2	28	13.05.2023 um 10:34:03	M
52	NO		supine only		NO	NO		Yes. Controlled MV with pressure support is allowed.	NO		NO		Poland	6	3	31	13.05.2023 um 10:34:04	M
53	NO		supine only		NO	NO		Yes. Controlled MV with pressure support is allowed.	NO		NO		Italy	22	4	49	13.05.2023 um 10:37:20	M
54	NO		supine + prone +lateral	120	NO	NO		Yes. Controlled MV with pressure support is allowed.	YES	10	NO		FRANCE	40	3	68	13.05.2023 um 10:37:33	O
55	NO		supine + prone +lateral	90	NO	YES	120	Yes. Controlled MV with pressure support is allowed.	YES	10	YES	28	Switzerland	10	3	38	13.05.2023 um 10:37:41	M
56	NO		supine + prone +lateral	90	NO	YES	90	Yes. Controlled MV with pressure support is allowed.	NO		YES	22	Portugal	3	1	34	13.05.2023 um 10:37:49	O
57	NO		supine + prone +lateral	90	NO	NO		Yes. Controlled MV with pressure support is allowed.	YES	8	YES	30	Austria	13	4	41	13.05.2023 um 10:38:20	M
58	NO		supine + prone +lateral	120	NO	NO		Yes. Controlled MV with pressure support is allowed.	YES	10	YES	30	Portugal	20	2	48	13.05.2023 um 10:38:37	M
59	NO		supine + prone		NO	NO		Yes. Controlled MV with pressure support is allowed.	YES	8	NO		Netherlands	18	1	45	13.05.2023 um 10:38:47	M
60	YES	38	supine + prone +lateral	90	NO	YES	60	No. But pressure support is allowed.	NO		NO		UK	29	4	54	13.05.2023 um 10:38:56	M
61	NO		supine + prone		YES	YES	180	Yes. Controlled MV with pressure support is allowed.	NO		NO		Denmark	10	3	38	13.05.2023 um 10:39:05	M
62	NO		supine + prone		NO	NO		Yes. Controlled MV with pressure support is allowed.	YES	3	YES	21	Germany	12	3	40	13.05.2023 um 10:39:11	O
63	YES	120	supine only		NO	YES	180	Yes. Controlled MV with pressure support is allowed.	NO		NO		Bulgay	3	4	30	13.05.2023 um 10:40:37	M
64	NO		supine only		NO	NO		Yes. Controlled MV with pressure support is allowed.	NO		YES	18	Switzerland	18	3	45	13.05.2023 um 10:41:02	M
65	YES	100	supine only		NO	NO		Yes. Controlled MV with pressure support is allowed.	YES	5	YES	20	Austria	25	4	55	13.05.2023 um 10:42:13	O
66	NO		supine only		NO	NO		Yes. Controlled MV with pressure support is allowed.	YES	2	NO		UK	19	3	47	13.05.2023 um 10:42:46	M
67	NO		supine + prone		NO	NO		Yes. Controlled MV with pressure support is allowed.	YES	5	YES	25	Malta	13	4	37	13.05.2023 um 10:42:49	O
68	NO		supine only		NO	NO		Yes. Controlled MV with pressure support is allowed.	YES	4	YES	30	Italy	33	1	58	13.05.2023 um 10:46:01	M
69	NO		supine only		NO	NO		Yes. Controlled MV with pressure support is allowed.	YES	5	YES	20	Belgium	11	3	43	13.05.2023 um 10:46:31	M
70	NO		supine + prone +lateral	90	YES	NO		Yes. Controlled MV with pressure support is allowed.	NO		YES	28	GREECE	1	1	37	13.05.2023 um 10:46:52	M
71	NO		supine only		NO	YES	150	Yes. Controlled MV with pressure support is allowed.	YES	3	YES	25	Switzerland	25	2	55	13.05.2023 um 10:47:49	M
72	NO		supine + prone +lateral	90	NO	YES	180	Yes. Controlled MV with pressure support is allowed.	YES	5	YES	20	Spain	30	2	63	13.05.2023 um 10:47:50	O
73	NO		supine only		YES	YES	240	Yes. Controlled MV with pressure support is allowed.	NO		YES	30	India	4	4	31	13.05.2023 um 10:50:26	M
74	NO		supine only		NO	YES	90	Yes. Controlled MV with pressure support is allowed.	NO		YES	33	Belgium	12	3	36	13.05.2023 um 10:50:48	M
75	NO		supine only		NO	YES	120	Yes. Controlled MV with pressure support is allowed.	YES	4	YES	24	GREECE	12	1	49	13.05.2023 um 10:51:38	M
76	YES	40	supine + prone +lateral	30	NO	YES	120	Yes. Controlled MV with pressure support is allowed.	NO		NO		Austria	6	1	44	13.05.2023 um 10:52:49	O
77	YES	40	supine + prone +lateral	90	NO	YES	120	Yes. Controlled MV with pressure support is allowed.	YES	0	YES	20	Switzerland	30	2	55	13.05.2023 um 10:52:50	M
78	YES	40	supine only		NO	YES	120	Yes. Controlled MV with pressure support is allowed.	NO		YES	35	Albania	25	2	50	13.05.2023 um 10:54:34	M
79	NO		supine + prone +lateral	90	YES	NO		Yes. Controlled MV with pressure support is allowed.	YES	10	YES	35	Turkey	5	2	30	13.05.2023 um 10:55:33	M
80	NO		supine + prone +lateral	90	NO	YES	120	Yes. Controlled MV with pressure support is allowed.	NO		NO		Austria	23	2	49	13.05.2023 um 10:55:40	O
81	NO		supine only		NO	YES	3	Yes. Controlled MV with pressure support is allowed.	YES	5	YES	25	portugal	33	2	62	13.05.2023 um 10:57:37	O
82	YES	45	supine only		NO	YES	4	Yes. Controlled MV with pressure support is allowed.	NO		YES	20	Germany	5	4	36	13.05.2023 um 11:02:01	M
83	NO		supine only		NO	NO		Yes. Controlled MV with pressure support is allowed.	NO		YES	30	Germany	14	4	42	13.05.2023 um 11:02:13	O
84	NO		supine only		NO	NO		No. But pressure support is allowed.	YES	5	YES	20	Rep. of Ireland	31	2	60	13.05.2023 um 11:02:48	M
85	NO		supine + prone		YES	NO		Yes. Controlled MV with pressure support is allowed.	YES	4	YES	30	Indonesia	35	3	68	13.05.2023 um 11:03:23	M
86	NO		supine + prone +lateral	90	NO	NO		Yes. Controlled MV with pressure support is allowed.	NO		YES	25	Germany	8	4	33	13.05.2023 um 11:07:25	M
87	NO		supine + prone +lateral	90	NO	YES	120	Yes. Controlled MV with pressure support is allowed.	NO		NO		Sweden	24	1	53	13.05.2023 um 11:08:11	M
88	YES	35	supine only		NO	YES	2 ho	Yes. Controlled MV with pressure support is allowed.	YES	5	NO		Ethiopia	2	4	29	13.05.2023 um 11:09:32	M
89	NO		supine only		NO	YES	120	Yes. Controlled MV with pressure support is allowed.	YES	8	YES	30	Ireland	8	3	36	13.05.2023 um 11:13:10	M
90	NO		supine + prone		YES	YES	120	Yes. Controlled MV with pressure support is allowed.	YES	8	YES	25	Malta	20	3	45	13.05.2023 um 11:14:15	O
91	YES	40	supine only		NO	YES	60	No. But pressure support is allowed.	YES	10	YES	30	Egypt	23	2	49	13.05.2023 um 11:15:12	M
92	YES	30	supine only		NO	YES	120	Yes. Controlled MV with pressure support is allowed.	YES	0	YES	18	United Kingdom	30	3	58	13.05.2023 um 11:15:27	O
93	YES	30	supine + prone +lateral	29	NO	YES	90	Yes. Controlled MV with pressure support is allowed.	YES	4	YES	20	Malta	20	4	56	13.05.2023 um 11:16:12	M
94	YES	40	supine + prone		YES	YES	4	Yes. Controlled MV with pressure support is allowed.	YES	7	YES	25	Netherlands	30	3	59	13.05.2023 um 11:16:55	M
95	YES	34	supine + prone +lateral	90	NO	YES	120	Yes. Controlled MV with pressure support is allowed.	YES	5	YES	20	Switzerland	18	2	45	13.05.2023 um 11:17:13	M
96	NO		supine + prone +lateral	90	YES	NO		Yes. Controlled MV with pressure support is allowed.	YES	7	YES	25	Italy	20	3	49	13.05.2023 um 11:20:40	M
97	YES	40	supine + prone +lateral	45	NO	NO		Yes. Controlled MV with pressure support is allowed.	YES	7	YES	30	India	8	3	33	13.05.2023 um 11:22:08	M
98	NO		supine + prone +lateral	90	NO	YES	60	Yes. Controlled MV with pressure support is allowed.	YES	8	YES	15	Portugal	4	4	35	13.05.2023 um 11:23:40	O
99	YES	55	supine + prone		YES	NO		Yes. Controlled MV with pressure support is allowed.	YES	10	YES	30	New Zealand	31	3	57	13.05.2023 um 11:25:02	M
100	NO		supine only		NO	YES	180	Yes. Controlled MV with pressure support is allowed.	NO		YES	20	Portugal	2	4	27	13.05.2023 um 11:26:06	M
101	NO		supine + prone +lateral	90	YES	YES	120	Yes. Controlled MV with pressure support is allowed.	NO		YES	30	Netherlands	11	3	43	13.05.2023 um 11:32:41	M
102	NO		supine + prone		NO	YES	120	Yes. Controlled MV with pressure support is allowed.	YES	7	NO		Norway	6	2	40	13.05.2023 um 11:34:04	M
103	NO		supine + prone +lateral	90	NO	NO		Yes. Controlled MV with pressure support is allowed.	YES	10	YES	20	Australia	24	3	56	13.05.2023 um 11:38:45	M
104	NO		supine only		NO	NO		Yes. Controlled MV with pressure support is allowed.	NO		YES	20	Israel	6	4	32	13.05.2023 um 11:43:37	M
105	NO		supine only		NO	YES	120	Yes. Controlled MV with pressure support is allowed.	YES	8	YES	30	Serbia	8	1	42	13.05.2023 um 11:44:06	M
106	NO		supine + prone		NO	NO		Yes. Controlled MV with pressure support is allowed.	YES	8	YES	25	Switzerland	20	2	51	13.05.2023 um 11:44:32	O
107	YES	38	supine + prone +lateral	38	NO	NO		Yes. Controlled MV with pressure support is allowed.	YES	8	YES	20	Uk, egypt	35	3	63	13.05.2023 um 11:46:59	O
108	NO		supine + prone		NO	NO		Yes. Controlled MV with pressure support is allowed.	NO		YES	25	Germany	20	1	49	13.05.2023 um 11:48:10	M
109	NO		supine + prone +lateral	90	NO	YES	120	Yes. Controlled MV with pressure support is allowed.	NO		YES	30	Slovakia	15	4	40	13.05.2023 um 11:48:11	O
110	YES	35	supine + prone +lateral	90	NO	YES	90	No. But pressure support is allowed.	NO		YES	22	UK	21	3	48	13.05.2023 um 11:48:26	M
111	NO		supine + prone +lateral	90	YES	NO		Yes. Controlled MV with pressure support is allowed.	YES	8	YES	28	Germany	18	2	47	13.05.2023 um 11:48:53	M
112	NO		supine only		NO	YES	3	Yes. Controlled MV with pressure support is allowed.	YES	6	NO		Italy	12	3	43	13.05.2023 um 11:52:57	M
113	NO		supine + prone +lateral	90	NO	NO		Yes. Controlled MV with pressure support is allowed.	YES	5	YES	20	Germany	6	3	31	13.05.2023 um 11:53:17	M
114	NO		supine + prone		NO	YES	4	Yes. Controlled MV with pressure support is allowed.	YES	4	YES	35	Spain	18	4	50	13.05.2023 um 11:53:18	M
115	YES	35	supine only		NO	YES	3	Yes. Controlled MV with pressure support is allowed.	YES	2	YES	20	Germany	9	2	37	13.05.2023 um 11:54:56	M
116	YES	35	supine + prone +lateral	90	NO	YES	90	Yes. Controlled MV with pressure support is allowed.	YES	7	YES	20	switzerland	25	1	55	13.05.2023 um 11:56:28	O
117	NO		supine only		NO	YES	120	Yes. Controlled MV with pressure support is allowed.	YES	5	YES	18	Switzerland	2	2	30	13.05.2023 um 11:58:16	O
118	NO		supine + prone +lateral	90	NO	YES	120	Yes. Controlled MV with pressure support is allowed.	YES	2	YES	26	Germany	12	3	40	13.05.2023 um 11:58:44	O
119	YES	40	supine only		NO	YES	60	Yes. Controlled MV with pressure support is allowed.	YES	5	YES	28	Italy	5	4	38	13.05.2023 um 12:00:00	M
120	NO		supine + prone +lateral	90	NO	NO		Yes. Controlled MV with pressure support is allowed.	NO		NO		Sweden	40	3	65	13.05.2023 um 12:04:33	M
121	NO		supine + prone		NO	NO		Yes. Controlled MV with pressure support is allowed.	YES	10	YES	18	Czech republic	5	3	34	13.05.2023 um 12:07:59	M
122	NO		supine + prone +lateral	90	NO	YES	120	Yes. Controlled MV with pressure support is allowed.	NO		NO		Sweden	10	1	40	13.05.2023 um 12:10:52	M
123	YES	35	supine + prone		NO	YES	150	Yes. Controlled MV with pressure support is allowed.	NO		YES	20	Switzerland	35	2	62	13.05.2023 um 12:13:46	M
124	NO		supine only		NO	YES	120	Yes. Controlled MV with pressure support is allowed.	NO		NO		tunisia	4	2	28	13.05.2023 um 12:14:48	M
125	NO		supine + prone +lateral	90	YES	NO		Yes. Controlled MV with pressure support is allowed.	NO		NO		Catalonia	16	4	46	13.05.2023 um 12:23:40	O
126	NO		supine + prone +lateral	90	NO	NO		Yes. Controlled MV with pressure support is allowed.	YES	0	YES	30	Switzerland	20	2	50	13.05.2023 um 12:25:55	M
127	NO		supine + prone +lateral	90	NO	NO		Yes. Controlled MV with pressure support is allowed.	NO		NO		Germany	20	2	59	13.05.2023 um 12:32:53	M
128	NO		supine + prone +lateral	90	NO	YES	90	Yes. Controlled MV with pressure support is allowed.	YES	6	NO		Switzerland	15	2	45	13.05.2023 um 12:39:17	O
129	NO		supine only		NO	NO		No. But pressure support is allowed.	NO		NO		Sweden	3	4	31	13.05.2023 um 12:40:24	M
130	NO		supine + prone +lateral	90	NO	NO		Yes. Controlled MV with pressure support is allowed.	YES	4	YES	20	Poland	25	1	52	13.05.2023 um 12:41:34	O
131	YES	45	supine only		NO	YES	3	Yes. Controlled MV with pressure support is allowed.	YES	5	YES	30	UK	12	2	38	13.05.2023 um 12:42:58	M
132	NO		supine only		NO	YES	240	Yes. Controlled MV with pressure support is allowed.	YES	3	YES	30	Turkey	4	3	30	13.05.2023 um 12:45:16	M
133	YES	30	supine only		NO	YES	60	Yes. Controlled MV with pressure support is allowed.	YES	3	YES	20	Spain	37	3	62	13.05.2023 um 12:46:12	M
134	NO		supine only		YES	NO		Yes. Controlled MV with pressure support is allowed.	NO		NO		Spain	29	2	58	13.05.2023 um 12:49:57	M
135	NO		supine only		YES	YES	60	Yes. Controlled MV with pressure support is allowed.	NO		NO		Brazil	10	1	37	13.05.2023 um 12:50:20	M
136	NO		supine + prone		YES	NO		Yes. Controlled MV with pressure support is allowed.	NO		NO		Spain	10	4	35	13.05.2023 um 12:52:07	M
137	YES	35	supine only		NO	YES	120	Yes. Controlled MV with pressure support is allowed.	YES	8	YES	25	Netherlands	3	4	36	13.05.2023 um 12:52:40	M
138	YES	100	supine only		NO	YES	120	Yes. Controlled MV with pressure support is allowed.	YES	5	NO		Poland	7	2	33	13.05.2023 um 12:55:09	M
139	NO		supine + prone +lateral	90	NO	NO		Yes. Controlled MV with pressure support is allowed.	YES	5	YES	18	Turkey	20	4	45	13.05.2023 um 12:55:19	M
140	YES	35	supine only		NO	NO		Yes. Controlled MV with pressure support is allowed.	YES	0	YES	20	Switzerland	10	3	37	13.05.2023 um 12:59:46	M
141	NO		supine only		NO	NO		No. But pressure support is allowed.	NO		NO		Australia	8	2	43	13.05.2023 um 13:01:45	M
142	NO		supine only		NO	YES	60	No. But pressure support is allowed.	NO		NO		france	6	4	36	13.05.2023 um 13:09:32	M
143	NO		supine only		NO	NO		Yes. Controlled MV with pressure support is allowed.	YES	8	YES	25	Switzerland	34	1	61	13.05.2023 um 13:11:15	M
144	NO		supine only		NO	NO		Yes. Controlled MV with pressure support is allowed.	NO		YES	20	South Africa	25	2	64	13.05.2023 um 13:12:21	M
145	NO		supine + prone +lateral	90	NO	YES	120	Yes. Controlled MV with pressure support is allowed.	YES	5	YES	20	Mauritius	30	2	64	13.05.2023 um 13:14:02	O
146	YES	40	supine + prone +lateral	90	NO	YES	2	Yes. Controlled MV with pressure support is allowed.	NO		YES	20	USA	26	2	60	13.05.2023 um 13:14:22	O
147	NO		supine only		NO	NO		Yes. Controlled MV with pressure support is allowed.	YES	5	NO		Croatia	7	4	33	13.05.2023 um 13:15:17	M
148	NO		supine + prone		YES	YES	120	Yes. Controlled MV with pressure support is allowed.	YES	8	YES	30	Denmark	11	2	42	13.05.2023 um 13:20:32	M
149	NO		supine only		NO	YES	120	Yes. Controlled MV with pressure support is allowed.	YES	5	YES	20	Switzerland	15	2	49	13.05.2023 um 13:20:45	M
150	YES	40	supine + prone +lateral	90	NO	YES	180	Yes. Controlled MV with pressure support is allowed.	YES	5	YES	20	Switzerland	23	2	52	13.05.2023 um 13:28:00	O
151	NO		supine + prone +lateral	90	NO	NO		Yes. Controlled MV with pressure support is allowed.	YES	6	NO		Belgium	30	2	61	13.05.2023 um 13:35:10	M
152	NO		supine + prone +lateral	90	NO	YES	90	Yes. Controlled MV with pressure support is allowed.	YES	4	YES	25	Slovenia	25	4	52	13.05.2023 um 13:39:08	M
153	NO		supine only		NO	YES	90	Yes. Controlled MV with pressure support is allowed.	NO		NO		Germany	20	3	63	13.05.2023 um 13:39:28	M
154	NO		supine only		YES	YES	60	Yes. Controlled MV with pressure support is allowed.	YES	5	YES	25	belgium	40	3	70	13.05.2023 um 13:48:58	O
155	YES	30	supine only		NO	YES	120	Yes. Controlled MV with pressure support is allowed.	YES	0	YES	15	Chile	14	3	46	13.05.2023 um 14:07:37	M
156	YES	35	supine only		NO	NO		Yes. Controlled MV with pressure support is allowed.	YES	5	YES	20	Saudi Arabia	12	2	38	13.05.2023 um 14:14:04	M
157	YES	35	supine only		NO	YES	240	Yes. Controlled MV with pressure support is allowed.	NO		YES	30	Austria	13	4	41	13.05.2023 um 14:23:45	M
158	NO		supine only		NO	NO		Yes. Controlled MV with pressure support is allowed.	YES	8	YES	25	Germany	20	3	49	13.05.2023 um 14:31:19	O
159	YES	35	supine only		NO	YES	150	Yes. Controlled MV with pressure support is allowed.	YES	5	YES	25	Netherlands	30	3	63	13.05.2023 um 14:45:41	M
160	YES	40	supine + prone		YES	NO		Yes. Controlled MV with pressure support is allowed.	YES	5	NO		Philippines	20	2	49	13.05.2023 um 14:48:55	M
161	NO		supine + prone +lateral	90	YES	NO		Yes. Controlled MV with pressure support is allowed.	NO		NO		Netje	25	3	59	13.05.2023 um 15:08:40	M
162	YES	32	supine only		NO	YES	90	Yes. Controlled MV with pressure support is allowed.	NO		NO		Albania	20	1	48	13.05.2023 um 15:09:05	M
163	NO		supine + prone +lateral	90	NO	NO		Yes. Controlled MV with pressure support is allowed.	NO		NO		South ,Africa	29	1	63	13.05.2023 um 15:12:45	M
164	NO		supine + prone +lateral	50	NO	YES	120	Yes. Controlled MV with pressure support is allowed.	YES	5	YES	30	CH	25	2	51	13.05.2023 um 15:20:21	M
165	NO		supine + prone		YES	NO		Yes. Controlled MV with pressure support is allowed.	YES	5	YES	30	Indonesia	23	4	53	13.05.2023 um 15:31:41	M
166	YES	40	supine + prone +lateral	45	NO	YES	180	Yes. Controlled MV with pressure support is allowed.	YES	10	YES	25	Italy	20	4	60	13.05.2023 um 15:33:19	O
167	NO		supine + prone +lateral	90	NO	NO		Yes. Controlled MV with pressure support is allowed.	NO		YES	17	Germany	7	3	33	13.05.2023 um 15:43:49	M
168	YES	120	supine + prone		NO	NO		Yes. Controlled MV with pressure support is allowed.	YES	10	YES	26	Italy	50	5	75	13.05.2023 um 15:45:39	M
169	NO		supine + prone +lateral	90	NO	YES	75	Yes. Controlled MV with pressure support is allowed.	YES	0	NO		france	35	1	61	13.05.2023 um 15:46:59	M
170	NO		supine + prone		NO	YES	120	Yes. Controlled MV with pressure support is allowed.	NO		NO		Sweden	13	2	43	13.05.2023 um 15:57:41	M
171	YES	120	supine + prone +lateral	45	NO	NO		Yes. Controlled MV with pressure support is allowed.	YES	5	YES	30	Brazil	16	4	43	13.05.2023 um 16:06:11	M
172	YES	35	supine only		NO	NO		No. But pressure support is allowed.	YES	4	YES	14	Latvia	22	1	47	13.05.2023 um 16:20:01	M
173	NO		supine only		NO	NO		Yes. Controlled MV with pressure support is allowed.	NO		YES	20	Switzerland	5	3	35	13.05.2023 um 16:23:03	M
174	NO		supine only		NO	NO		Yes. Controlled MV with pressure support is allowed.	YES	8	NO		Slovenia	25	1	56	13.05.2023 um 16:36:34	O
175	YES	30	supine only		NO	YES	120	Yes. Controlled MV with pressure support is allowed.	YES	2	YES	25	Switzerland	35	1	67	13.05.2023 um 16:42:14	O
176	YES	40	supine only		NO	YES	120	Yes. Controlled MV with pressure support is allowed.	YES	5	YES	20	Switzerland	7	4	34	13.05.2023 um 16:48:43	O
177	NO		supine only		NO	YES	120	Yes. Controlled MV with pressure support is allowed.	YES	5	NO		Spain	23	2	49	13.05.2023 um 17:00:16	O
178	NO		supine + prone +lateral	90	NO	NO		Yes. Controlled MV with pressure support is allowed.	YES	8	YES	20	Portugal	25	3	60	13.05.2023 um 17:29:55	M
179	YES	40	supine + prone +lateral	90	YES	YES	180	Yes. Controlled MV with pressure support is allowed.	NO		YES	25	Denmark	12	3	48	13.05.2023 um 17:34:47	M
180	NO		supine + prone +lateral	100	NO	NO		Yes. Controlled MV with pressure support is allowed.	NO		YES	22	Germany	26	3	56	13.05.2023 um 17:35:10	M
181	YES	40	supine only		NO	NO		Yes. Controlled MV with pressure support is allowed.	YES	8	YES	25	Germany	3	3	36	13.05.2023 um 18:18:29	M
182	NO		supine + prone +lateral	90	NO	NO		Yes. Controlled MV with pressure support is allowed.	NO		YES	20	Germany	4	2	33	13.05.2023 um 18:22:59	O
183	NO		supine + prone		NO	NO		Yes. Controlled MV with pressure support is allowed.	YES	5	YES	20	Switzerland	20	2	49	13.05.2023 um 18:38:02	M
184	NO		supine + prone +lateral	90	NO	NO		Yes. Controlled MV with pressure support is allowed.	NO		NO		spain	10	3	38	13.05.2023 um 18:42:21	O
185	NO		supine only		NO	NO		Yes. Controlled MV with pressure support is allowed.	YES	5	NO		Portugal	4		30	13.05.2023 um 18:43:13	M
186	NO		supine only		NO	NO		Yes. Controlled MV with pressure support is allowed.	NO		NO		Portugal	9	2	33	13.05.2023 um 18:48:00	O
187	YES	36	supine + prone +lateral	97	NO	YES	180	Yes. Controlled MV with pressure support is allowed.	YES	10	YES	30	Sweden	6	2	38	13.05.2023 um 18:52:53	O
188	NO		supine only		NO	NO		Yes. Controlled MV with pressure support is allowed.	NO		NO		Switzerland	26	4	54	13.05.2023 um 18:56:08	O
189	YES	30	supine only		NO	YES	60	Yes. Controlled MV with pressure support is allowed.	YES	5	NO		Greece	13	1	50	13.05.2023 um 18:59:04	M
190	NO		supine only		NO	NO		Yes. Controlled MV with pressure support is allowed.	NO		NO		Hungary	3	2	29	13.05.2023 um 19:01:12	M
191	NO		supine + prone +lateral	120	YES	NO		Yes. Controlled MV with pressure support is allowed.	NO		NO		Poland	35	5	58	13.05.2023 um 19:12:47	O
192	YES	35	supine only		NO	YES	45	Yes. Controlled MV with pressure support is allowed.	YES	10	NO		germany		2	63	13.05.2023 um 19:32:42	M
193	NO		supine + prone +lateral	90	NO	NO		Yes. Controlled MV with pressure support is allowed.	NO		NO		UK	10	4	44	13.05.2023 um 19:47:11	O
194	NO		supine only		YES	NO		Yes. Controlled MV with pressure support is allowed.	NO		NO		Germany	3	4	32	13.05.2023 um 19:54:23	M
195	NO		supine only		NO	NO		Yes. Controlled MV with pressure support is allowed.	NO		NO		Italy	5	2	31	13.05.2023 um 20:01:32	M
196	YES	120	supine + prone +lateral	90	NO	YES	75	Yes. Controlled MV with pressure support is allowed.	YES	8	YES	20	Australia	15	3	62	13.05.2023 um 20:04:59	O
197	NO		supine + prone +lateral	100	NO	NO		Yes. Controlled MV with pressure support is allowed.	YES	0	YES	18	Switzerland	23	2	52	13.05.2023 um 20:25:23	M
198	YES	30	supine only		NO	YES	200	Yes. Controlled MV with pressure support is allowed.	YES	7	YES	20	LEER				13.05.2023 um 20:28:31	M
199	YES	35	supine only		NO	YES	180	Yes. Controlled MV with pressure support is allowed.	YES	5	YES	20	Germany	24	3	52	13.05.2023 um 20:32:29	M
200	YES	90	supine only		NO	YES	30	Yes. Controlled MV with pressure support is allowed.	YES	4	YES	25	Belgium	33	3	58	13.05.2023 um 20:39:07	M
201	YES	35	supine only		NO	YES	120	Yes. Controlled MV with pressure support is allowed.	YES	0	YES	20	Switzerland	8	3	35	13.05.2023 um 20:51:44	M
202	NO		supine + prone +lateral	90	NO	YES	150	Yes. Controlled MV with pressure support is allowed.	YES	3	YES	20	Switzerland	22	3	49	13.05.2023 um 21:05:29	O
203	NO		supine only		NO	NO		Yes. Controlled MV with pressure support is allowed.	YES	8	YES	30	Norway	20	1	64	13.05.2023 um 21:15:29	O
204	YES	30	supine + prone +lateral	10	NO	NO		Yes. Controlled MV with pressure support is allowed.	YES	5	YES	25	Switzerland	34	5	62	13.05.2023 um 21:19:27	M
205	YES	35	supine + prone		NO	YES	150	No. But pressure support is allowed.	YES	5	YES	15	Sweden	17	4	46	13.05.2023 um 21:36:26	M
206	NO		supine + prone		YES	YES	2	Yes. Controlled MV with pressure support is allowed.	YES	5	YES	30	Yemen	20	1	48	13.05.2023 um 21:39:38	M
207	NO		supine + prone		NO	NO		Yes. Controlled MV with pressure support is allowed.	NO		NO		Estonia	33	3	57	13.05.2023 um 21:40:04	O
208	NO		supine + prone		NO	NO		Yes. Controlled MV with pressure support is allowed.	YES	4	YES	18	portugal	12	2	44	13.05.2023 um 21:42:58	O
209	YES	120	supine only		NO	YES	120	Yes. Controlled MV with pressure support is allowed.	YES	10	YES	20	France	1	4	28	13.05.2023 um 21:50:19	M
210	YES	90	supine + prone +lateral	90	YES	YES	120	Yes. Controlled MV with pressure support is allowed.	YES	5	YES	25	??	30	3	62	13.05.2023 um 21:55:58	M
211	NO		supine + prone +lateral	45	YES	NO		Yes. Controlled MV with pressure support is allowed.	NO		YES	22	Germany	5	3	34	13.05.2023 um 21:56:22	M
212	NO		supine only		NO	NO		Yes. Controlled MV with pressure support is allowed.	NO		NO		Slovakia	2	4	27	13.05.2023 um 21:59:22	M
213	NO		supine + prone +lateral	90	NO	YES	120	Yes. Controlled MV with pressure support is allowed.	YES	0	YES	20	Switzerland	20	1	47	13.05.2023 um 22:03:38	M
214	NO		supine only		NO	NO		No. But pressure support is allowed.	YES	8	YES	25	Austria	17	3	46	13.05.2023 um 22:18:12	M
215	NO		supine + prone +lateral	135	NO	NO		Yes. Controlled MV with pressure support is allowed.	NO		NO		Israel	10	4	46	13.05.2023 um 22:18:43	O
216	YES	160	supine + prone +lateral	90	NO	YES	240	Yes. Controlled MV with pressure support is allowed.	NO		NO		LEER				13.05.2023 um 22:48:03	M
217	NO		supine only		NO	NO		Yes. Controlled MV with pressure support is allowed.	NO		NO		Germany	4	4	32	13.05.2023 um 23:00:42	O
218	YES	35	supine + prone +lateral	70	NO	NO		Yes. Controlled MV with pressure support is allowed.	YES	10	NO		Netherlands	40	5	70	13.05.2023 um 23:02:52	O
219	NO		supine + prone +lateral	90	NO	YES	120	Yes. Controlled MV with pressure support is allowed.	YES	5	YES	15	Norway		1	60	13.05.2023 um 23:13:29	M
220	NO		supine + prone		NO	NO		Yes. Controlled MV with pressure support is allowed.	NO		NO		Estonia	25	4	53	13.05.2023 um 23:13:57	M
221	NO		supine only		NO	NO		Yes. Controlled MV with pressure support is allowed.	NO		NO		Netherlands	35	1	66	13.05.2023 um 23:16:41	O
222	NO		supine + prone +lateral	90	NO	YES	90	Yes. Controlled MV with pressure support is allowed.	YES	5	YES	20	Germany	20	3	49	13.05.2023 um 23:25:46	M
223	YES	30	supine only		NO	NO		Yes. Controlled MV with pressure support is allowed.	YES	5	NO		Netherlands	26	3	62	13.05.2023 um 23:41:53	O
224	NO		supine + prone +lateral	90	YES	YES	180	Yes. Controlled MV with pressure support is allowed.	YES	8	YES	25	New Zealand,Australia	35	1	67	14.05.2023 um 00:46:04	M
225	NO		supine + prone +lateral	90	NO	YES	180	Yes. Controlled MV with pressure support is allowed.	NO		YES	30	Canada	10	2	38	14.05.2023 um 02:48:32	O
226	NO		supine + prone +lateral	90	NO	NO		Yes. Controlled MV with pressure support is allowed.	NO		NO		Germany	17	4	61	14.05.2023 um 02:59:58	M
227	YES	40	supine + prone +lateral	90	NO	YES	180	Yes. Controlled MV with pressure support is allowed.	YES	8	YES	30	malaysia	2	3	35	14.05.2023 um 03:04:17	M
228	NO		supine + prone +lateral	90	YES	NO		Yes. Controlled MV with pressure support is allowed.	YES	5	NO		Australia	30	2	63	14.05.2023 um 03:58:16	O
229	YES	40	supine only		NO	NO		Yes. Controlled MV with pressure support is allowed.	YES	5	NO		France	5	3	40	14.05.2023 um 07:03:01	M
230	NO		supine only		NO	NO		Yes. Controlled MV with pressure support is allowed.	YES	5	YES	25	Italy	3	4	29	14.05.2023 um 07:34:54	M
231	NO		supine + prone +lateral	135	YES	YES	240	Yes. Controlled MV with pressure support is allowed.	YES	5	YES	20	Sweden	25	3	52	14.05.2023 um 08:38:03	O
232	YES	40	supine only		NO	YES	120	Yes. Controlled MV with pressure support is allowed.	NO		YES	3	Romania	6	3	31	14.05.2023 um 08:41:04	M
233	NO		supine only		NO	NO		Yes. Controlled MV with pressure support is allowed.	NO		YES	20	Portugal	8	3	45	14.05.2023 um 08:45:20	O
234	NO		supine only		NO	YES	120	Yes. Controlled MV with pressure support is allowed.	NO		NO		Czech republic	2	2	39	14.05.2023 um 09:10:13	O
235	NO		supine + prone +lateral	120	NO	NO		Yes. Controlled MV with pressure support is allowed.	YES	5	YES	25	netherlands	15	2	51	14.05.2023 um 09:11:22	O
236	YES	34	supine only		YES	NO		Yes. Controlled MV with pressure support is allowed.	NO		YES	25	France	25	4	58	14.05.2023 um 09:27:08	O
237	YES	35	supine + prone +lateral	90	NO	YES	60	Yes. Controlled MV with pressure support is allowed.	NO		NO		UK	35	3	62	14.05.2023 um 09:57:56	M
238	NO		supine + prone +lateral	90	NO	NO		Yes. Controlled MV with pressure support is allowed.	YES	8	YES	24	GREECE	10	3	46	14.05.2023 um 10:28:19	O
239	NO		supine + prone		NO	NO		Yes. Controlled MV with pressure support is allowed.	YES	6	YES	20	Deutschland	5	4	34	14.05.2023 um 10:28:24	M
240	NO		supine + prone +lateral	90	NO	YES	180	No. But pressure support is allowed.	YES	7	YES	15	Germany	33	2	64	14.05.2023 um 10:38:52	O
241	NO		supine + prone +lateral	25	NO	NO		Yes. Controlled MV with pressure support is allowed.	NO		YES	25	LEER				14.05.2023 um 11:01:39	O
242	NO		supine only		NO	NO		Yes. Controlled MV with pressure support is allowed.	NO		NO		belgium	30	3	55	14.05.2023 um 11:13:51	O
243	NO		supine + prone +lateral	90	NO	NO		Yes. Controlled MV with pressure support is allowed.	NO		YES	25	Germany	4	4	33	14.05.2023 um 11:27:27	O
244	NO		supine + prone +lateral	90	NO	YES	180	Yes. Controlled MV with pressure support is allowed.	NO		NO		France	30	1	57	14.05.2023 um 11:32:27	O
245	NO		supine only		NO	YES	120	No. But pressure support is allowed.	NO		NO		Italy	12	4	41	14.05.2023 um 11:37:42	O
246	NO		supine + prone +lateral	90	NO	NO		Yes. Controlled MV with pressure support is allowed.	YES	50	NO		Japan	38	3	63	14.05.2023 um 12:11:37	O
247	YES	120	supine + prone +lateral	90	NO	YES	120	Yes. Controlled MV with pressure support is allowed.	YES	10	YES	30	Sweden	35	4	66	14.05.2023 um 12:32:29	M
248	NO		supine + prone +lateral	90	NO	NO		Yes. Controlled MV with pressure support is allowed.	NO		NO		Danmark	12	3	39	14.05.2023 um 12:35:09	O
249	NO		supine only		NO	YES	120	Yes. Controlled MV with pressure support is allowed.	NO		NO		Latvia	7	4	36	14.05.2023 um 12:45:51	M
250	YES	120	supine + prone		NO	YES	180	Yes. Controlled MV with pressure support is allowed.	YES	4	YES	22	LEER				14.05.2023 um 14:42:38	M
251	YES	35	supine only		YES	NO		Yes. Controlled MV with pressure support is allowed.	YES	7	YES	15	Greece	13	3	46	14.05.2023 um 14:50:29	M
252	YES	35	supine only		YES	NO		Yes. Controlled MV with pressure support is allowed.	YES	7	YES	15	Greece	13	3	46	14.05.2023 um 14:51:37	M
253	YES	35	supine + prone		NO	YES	180	Yes. Controlled MV with pressure support is allowed.	YES	7	YES	30	Spain	35	3	61	14.05.2023 um 15:30:10	M
254	NO		supine + prone +lateral	180	YES	NO		Yes. Controlled MV with pressure support is allowed.	YES	6	NO		UK	33	2	58	14.05.2023 um 15:41:49	O
255	NO		supine only		NO	YES	240	Yes. Controlled MV with pressure support is allowed.	YES	5	YES	30	Indian	4	2	35	14.05.2023 um 15:51:40	M
256	NO		supine only		YES	YES	180	Yes. Controlled MV with pressure support is allowed.	NO		NO		Spain	2	3	27	14.05.2023 um 16:01:55	M
257	YES	35	supine only		NO	NO		No. But pressure support is allowed.	YES	5	NO		Switzerland	33	1	64	14.05.2023 um 16:10:57	M
258	YES	30	supine + prone +lateral	90	NO	YES	2	Yes. Controlled MV with pressure support is allowed.	YES	5	YES	20	germany	30	3	60	14.05.2023 um 16:13:28	O
259	YES	40	supine only		NO	NO		Yes. Controlled MV with pressure support is allowed.	YES	8	NO		Switzerland	25	1	62	14.05.2023 um 16:45:50	O
260	NO		supine + prone		YES	NO		Yes. Controlled MV with pressure support is allowed.	NO		NO		norway	35	2		14.05.2023 um 17:13:29	O
261	NO		supine only		NO	YES	3	Yes. Controlled MV with pressure support is allowed.	YES	8	YES	15	Spain	20	2	49	14.05.2023 um 17:47:36	O
262	NO		supine only		NO	NO		No. But pressure support is allowed.	YES	0	NO		Israe	7	2	41	14.05.2023 um 19:48:56	M
263	NO		supine + prone		NO	NO		Yes. Controlled MV with pressure support is allowed.	YES	5	NO		LEER				14.05.2023 um 19:57:44	O
264	NO		supine only		NO	NO		Yes. Controlled MV with pressure support is allowed.	YES	5	YES	20	Germany	15	3	43	14.05.2023 um 20:22:19	O
265	NO		supine + prone		NO	YES	120	Yes. Controlled MV with pressure support is allowed.	NO		YES	30	Portugal	9	4	39	14.05.2023 um 20:22:32	M
266	YES	40	supine only		NO	YES	60	Yes. Controlled MV with pressure support is allowed.	YES	5	YES	27	Portugal	30	1	65	14.05.2023 um 20:26:50	O
267	NO		supine only		NO	NO		No. But pressure support is allowed.	YES	6	YES	15	Hungary	10	4	36	14.05.2023 um 21:15:38	O
268	NO		supine only		NO	YES	120	Yes. Controlled MV with pressure support is allowed.	YES	5	YES	20	Slovak Republic	50	3	74	14.05.2023 um 21:28:11	M
269	NO		supine + prone		YES	NO		Yes. Controlled MV with pressure support is allowed.	NO		YES	25	Germany	25	1	51	14.05.2023 um 21:33:02	O
270	NO		supine + prone +lateral	90	NO	NO		Yes. Controlled MV with pressure support is allowed.	NO		YES	25	Austria	18	2	49	14.05.2023 um 21:37:11	O
271	NO		supine only		NO	YES	120	Yes. Controlled MV with pressure support is allowed.	NO		NO		Kosovo	13	4	41	14.05.2023 um 21:52:14	M
272	YES	100	supine only		NO	NO		Yes. Controlled MV with pressure support is allowed.	YES	6	NO		Switzerland	10	1	45	14.05.2023 um 22:09:03	M
273	NO		supine + prone +lateral	90	NO	NO		Yes. Controlled MV with pressure support is allowed.	NO		YES	20	Switzerland	22	3	57	14.05.2023 um 22:18:15	M
274	YES	45	supine only		NO	YES	1	No. But pressure support is allowed.	YES	0	YES	20	Uk	34	3	56	14.05.2023 um 22:28:19	M
275	NO		supine only		NO	NO		Yes. Controlled MV with pressure support is allowed.	NO		NO		BELGIUM	40	4	70	14.05.2023 um 23:11:38	O
276	NO		supine + prone +lateral	90	NO	NO		Yes. Controlled MV with pressure support is allowed.	NO		NO		Sweden	12	2	42	14.05.2023 um 23:45:57	M
277	YES	40	supine + prone +lateral	90	NO	YES	120	Yes. Controlled MV with pressure support is allowed.	YES	5	YES	23	Portugal	10	2	38	15.05.2023 um 00:39:31	O
278	NO		supine + prone +lateral	120	YES	NO		Yes. Controlled MV with pressure support is allowed.	NO		NO		Australia	40	2	64	15.05.2023 um 02:50:39	M
279	NO		supine only		NO	NO		Yes. Controlled MV with pressure support is allowed.	NO		NO		Switzerland	19	3	49	15.05.2023 um 05:14:22	M
280	NO		supine only		NO	NO		Yes. Controlled MV with pressure support is allowed.	YES	0	YES	20	Switzerland	26	1	56	15.05.2023 um 07:16:39	M
281	NO		supine + prone		YES	NO		Yes. Controlled MV with pressure support is allowed.	NO		NO		Belgium	8	2	32	15.05.2023 um 07:29:06	O
282	YES	40	supine only		NO	NO		Yes. Controlled MV with pressure support is allowed.	YES	10	YES	30	Poland	25	3	50	15.05.2023 um 07:33:57	M
283	NO		supine only		YES	YES	180	Yes. Controlled MV with pressure support is allowed.	NO		YES	20	Germany	3	4	32	15.05.2023 um 07:46:51	O
284	NO		supine + prone +lateral	90	NO	NO		Yes. Controlled MV with pressure support is allowed.	YES	5	YES	20	Australia	31	2	64	15.05.2023 um 08:24:30	O
285	NO		supine + prone +lateral	90	NO	YES	120	Yes. Controlled MV with pressure support is allowed.	NO		NO		Belgium	7	3	35	15.05.2023 um 08:24:43	O
286	NO		supine only		NO	NO		Yes. Controlled MV with pressure support is allowed.	YES	5	NO		Italy	3	3	34	15.05.2023 um 08:37:41	M
287	NO		supine + prone		NO	YES	150	Yes. Controlled MV with pressure support is allowed.	NO		YES	20	Germany	28	1	57	15.05.2023 um 08:38:59	O
288	NO		supine only		NO	YES	3	Yes. Controlled MV with pressure support is allowed.	NO		YES	20	Spain	4	2	29	15.05.2023 um 08:47:57	O
289	NO		supine only		NO	YES	240	Yes. Controlled MV with pressure support is allowed.	NO		NO		hungary	5	3	33	15.05.2023 um 09:26:03	O
290	NO		supine + prone +lateral	45	NO	NO		Yes. Controlled MV with pressure support is allowed.	NO		NO		Germany	5	2	38	15.05.2023 um 09:47:35	M
291	NO		supine only		NO	YES	90	Yes. Controlled MV with pressure support is allowed.	NO		YES	20	Belgium	3	3	27	15.05.2023 um 10:21:55	O
292	YES	35	supine only		NO	NO		Yes. Controlled MV with pressure support is allowed.	YES	10	YES	25	Romania	30	3	62	15.05.2023 um 10:33:04	O
293	NO		supine + prone +lateral	-	NO	NO		Yes. Controlled MV with pressure support is allowed.	NO		YES	-	Sweden	19	3	47	15.05.2023 um 10:52:15	O
294	NO		supine only		NO	YES	120	Yes. Controlled MV with pressure support is allowed.	YES	10	NO		netherlands	10	2	39	15.05.2023 um 10:53:54	O
295	NO		supine + prone +lateral	90	NO	NO		Yes. Controlled MV with pressure support is allowed.	NO		YES	20	Australia	33	2	60	15.05.2023 um 11:03:27	O
296	YES	40	supine + prone +lateral	90	NO	YES	120	Yes. Controlled MV with pressure support is allowed.	YES	5	YES	20	Germany	18	2	47	15.05.2023 um 11:04:32	M
297	NO		supine + prone +lateral	60	NO	YES	120	Yes. Controlled MV with pressure support is allowed.	YES	8	YES	6	Denmark	29	3	66	15.05.2023 um 11:12:34	O
298	YES	30	supine only		NO	YES	120	Yes. Controlled MV with pressure support is allowed.	YES	3	YES	20	Germany	20	4	45	15.05.2023 um 11:39:07	O
299	NO		supine only		NO	NO		Yes. Controlled MV with pressure support is allowed.	NO		NO		Finland	37	3	64	15.05.2023 um 12:12:21	O
300	YES	100	supine only		NO	YES	60	Yes. Controlled MV with pressure support is allowed.	YES	10	NO		Poland	8	4	35	15.05.2023 um 12:36:58	M
301	NO		supine only		NO	NO		Yes. Controlled MV with pressure support is allowed.	YES	12	YES	35	estonia	12	3	37	15.05.2023 um 13:03:39	O
302	NO		supine only		NO	NO		Yes. Controlled MV with pressure support is allowed.	NO		NO		NL	25	4	59	15.05.2023 um 14:12:59	O
303	YES	35	supine + prone +lateral	90	NO	YES	120	Yes. Controlled MV with pressure support is allowed.	YES	5	YES	20	UK	30	4	55	15.05.2023 um 14:38:45	M
304	YES	100	supine only		NO	NO		Yes. Controlled MV with pressure support is allowed.	YES	8	YES	30	Italy	30	4	63	15.05.2023 um 15:49:55	O
305	NO		supine + prone		YES	NO		Yes. Controlled MV with pressure support is allowed.	YES	7	YES	35	Canada	15	4	45	15.05.2023 um 16:42:31	O
306	YES	35	supine + prone +lateral	90	NO	NO		Yes. Controlled MV with pressure support is allowed.	YES	5	NO		Belgium	25	5	56	15.05.2023 um 18:03:03	O
307	YES	140	supine only		NO	YES	120	Yes. Controlled MV with pressure support is allowed.	NO		NO		Australia	30	2	61	15.05.2023 um 18:14:11	O
308	YES	40	supine only		NO	NO		Yes. Controlled MV with pressure support is allowed.	YES	5	YES	25	United Kingdom	36	4	64	15.05.2023 um 19:08:16	M
309	NO		supine only		NO	YES	120	Yes. Controlled MV with pressure support is allowed.	NO		YES	20	Germany	2	2	27	15.05.2023 um 19:12:08	O
310	NO		supine + prone		NO	NO		Yes. Controlled MV with pressure support is allowed.	NO		YES	30	Portugal	2	2	28	15.05.2023 um 20:14:13	M
311	NO		supine only		NO	NO		Yes. Controlled MV with pressure support is allowed.	NO		NO		Spain	26	3	60	15.05.2023 um 20:28:26	O
312	NO		supine + prone		NO	NO		Yes. Controlled MV with pressure support is allowed.	YES	5	YES	30	Netherlands	7	2	42	15.05.2023 um 20:37:35	M
313	NO		supine only		NO	YES	120	Yes. Controlled MV with pressure support is allowed.	YES	0	YES	25	Netherlands	20	4	46	15.05.2023 um 21:01:57	O
314	NO		supine only		YES	NO		Yes. Controlled MV with pressure support is allowed.	NO		YES	30	Türkiye	18	4	44	16.05.2023 um 01:18:59	O
315	YES	45	supine only		NO	NO		Yes. Controlled MV with pressure support is allowed.	YES	5	YES	20	switzerland	3	3	35	16.05.2023 um 07:54:48	O
316	NO		supine only		NO	NO		Yes. Controlled MV with pressure support is allowed.	YES	8	YES	20	Gernamy	12	2	39	16.05.2023 um 07:56:55	O
317	YES	45	supine + prone +lateral	90	NO	YES	150	Yes. Controlled MV with pressure support is allowed.	YES	10	YES	30	united kingdom	30	2	57	16.05.2023 um 08:24:58	M
318	NO		supine + prone		YES	NO		Yes. Controlled MV with pressure support is allowed.	YES	10	NO		Malaysia	30	1	63	16.05.2023 um 09:01:33	O
319	NO		supine + prone +lateral	90	NO	NO		Yes. Controlled MV with pressure support is allowed.	NO		YES	15	Belgium	25	2	51	16.05.2023 um 09:42:42	O
320	YES	35	supine only		NO	YES	45	Yes. Controlled MV with pressure support is allowed.	YES	6	YES	12	UK	28	4	59	16.05.2023 um 10:02:39	M
321	YES	45	supine + prone +lateral	90	YES	NO		Yes. Controlled MV with pressure support is allowed.	NO		NO		switzerland	25	2	62	16.05.2023 um 10:06:33	O
322	NO		supine only		NO	YES	240	Yes. Controlled MV with pressure support is allowed.	NO		YES	20	Germany	2	4	27	16.05.2023 um 10:49:27	M
323	NO		supine only		NO	YES	90	Yes. Controlled MV with pressure support is allowed.	NO		YES	35	Greece	30	2	59	16.05.2023 um 12:08:38	M
324	YES	40	supine only		NO	YES	180	Yes. Controlled MV with pressure support is allowed.	YES	5	YES	30	Spain	9		36	16.05.2023 um 13:14:43	M
325	NO		supine only		NO	YES	120	No. But pressure support is allowed.	NO		NO		Greece	35	2	64	16.05.2023 um 18:42:21	M
326	YES	90	supine only		NO	YES	60	Yes. Controlled MV with pressure support is allowed.	YES	9	NO		Albania	9	3	44	16.05.2023 um 20:55:23	M
327	YES	30	supine only		NO	YES	30	No. Only with spontaneous ventilation without pressure support.	NO		NO		Bangladesh	6	3	37	16.05.2023 um 21:07:03	O
328	NO		supine only		NO	NO		Yes. Controlled MV with pressure support is allowed.	NO		NO		Switzerland	26	3	59	16.05.2023 um 21:48:45	O
329	NO		supine + prone +lateral	90	YES	YES	360	Yes. Controlled MV with pressure support is allowed.	YES	0	YES	25	LEER				16.05.2023 um 23:49:53	O
330	NO		supine only		NO	YES	90	No. But pressure support is allowed.	YES	9	YES	40	LEER				17.05.2023 um 04:03:59	M
331	NO		supine only		NO	NO		Yes. Controlled MV with pressure support is allowed.	YES	4	YES	30	France	10	5	41	17.05.2023 um 09:03:56	M
332	NO		supine only		NO	YES	120	No. But pressure support is allowed.	NO		NO		Germany	6	3	33	17.05.2023 um 10:49:52	M
333	YES	50	supine + prone +lateral	90	NO	YES	180	Yes. Controlled MV with pressure support is allowed.	YES	10	YES	40	United Arab Emirates	22	3	47	17.05.2023 um 17:02:49	M
334	YES	35	supine only		NO	YES	80	Yes. Controlled MV with pressure support is allowed.	YES	5	YES	15	Suisse	21	3	49	17.05.2023 um 18:08:21	O
335	YES	40	supine + prone +lateral	45	NO	NO		Yes. Controlled MV with pressure support is allowed.	NO		NO		Czech Republic	30	4	60	17.05.2023 um 20:23:32	M
336	NO		supine only		NO	YES	3	Yes. Controlled MV with pressure support is allowed.	YES	12	NO		Spain	12	2	43	17.05.2023 um 22:08:25	M
337	NO		supine + prone +lateral	90	NO	NO		No. But pressure support is allowed.	NO		NO		Germany	34	2	62	18.05.2023 um 09:56:08	O
338	NO		supine + prone +lateral	90	NO	YES	200	Yes. Controlled MV with pressure support is allowed.	NO		YES	30	netherlands	6	4	42	18.05.2023 um 15:38:36	O
339	YES	40	supine + prone +lateral	90	NO	YES	90	No. But pressure support is allowed.	NO		YES	30	Norway	7	2	46	18.05.2023 um 16:06:31	M
340	YES	40	supine + prone +lateral	90	NO	NO		Yes. Controlled MV with pressure support is allowed.	NO		NO		Austria	7	2	40	19.05.2023 um 13:29:29	O
341	YES	120	supine + prone +lateral	70	NO	NO		Yes. Controlled MV with pressure support is allowed.	YES	3	YES	20	germany	23	3	49	19.05.2023 um 14:37:26	M
342	NO		supine only		YES	NO		Yes. Controlled MV with pressure support is allowed.	YES	8	YES	24	India	3	3	27	19.05.2023 um 15:26:39	M
343	NO		supine + prone +lateral	45	NO	YES	90	Yes. Controlled MV with pressure support is allowed.	YES	6	NO		United Kindgdom	20	4	55	19.05.2023 um 16:51:39	O
344	YES	35	supine + prone +lateral	90	NO	NO		Yes. Controlled MV with pressure support is allowed.	NO		YES	25	Germany	22	2	49	19.05.2023 um 17:51:19	O
345	YES	35	supine + prone +lateral	90	YES	NO		Yes. Controlled MV with pressure support is allowed.	NO		NO		Germany	25	3	55	19.05.2023 um 23:48:35	O
346	NO		supine + prone +lateral	90	NO	NO		Yes. Controlled MV with pressure support is allowed.	NO		NO		Portugal	2	2	33	20.05.2023 um 11:14:54	M
347	NO		supine + prone		NO	NO		Yes. Controlled MV with pressure support is allowed.	NO		YES	20	Malta	21	4	50	20.05.2023 um 11:52:41	O
348	YES	35	supine + prone +lateral	30	NO	YES	60	No. Only with spontaneous ventilation without pressure support.	NO		NO		Türkiye	24	3	47	20.05.2023 um 12:09:31	O
349	NO		supine + prone		NO	NO		Yes. Controlled MV with pressure support is allowed.	NO		YES	16	israel	30	3	58	20.05.2023 um 14:55:00	O
350	YES	120	supine only		NO	YES	180	Yes. Controlled MV with pressure support is allowed.	YES	0	YES	25	Spain	6	3	36	20.05.2023 um 17:22:05	O
351	NO		supine + prone +lateral	90	NO	NO		Yes. Controlled MV with pressure support is allowed.	NO		NO		Sweden	25	2	55	21.05.2023 um 12:31:04	O
352	YES	35	supine + prone +lateral	35	NO	YES	120	Yes. Controlled MV with pressure support is allowed.	YES	8	NO		Sweden	12	4	47	21.05.2023 um 16:31:34	O
353	YES	35	supine + prone		NO	YES	120	No. But pressure support is allowed.	NO		YES	20	France	7	2	36	22.05.2023 um 00:25:56	O
354	NO		supine only		NO	NO		Yes. Controlled MV with pressure support is allowed.	NO		NO		Germany	4	3	30	22.05.2023 um 06:59:06	O
355	YES	39.9	supine + prone +lateral	90	NO	YES	180	Yes. Controlled MV with pressure support is allowed.	YES	7	NO		Austria	3	3	34	22.05.2023 um 11:54:55	O
356	YES	35	supine only		NO	YES	120	No. But pressure support is allowed.	NO		NO		Belgium	23	2	60	22.05.2023 um 12:48:59	M
357	YES	35	supine + prone +lateral	70	NO	YES	90	Yes. Controlled MV with pressure support is allowed.	NO		NO		Sweden	5	1	35	22.05.2023 um 19:09:16	M
358	NO		supine only		NO	YES	120	Yes. Controlled MV with pressure support is allowed.	YES	5	YES	18	France	16	2	47	22.05.2023 um 22:27:07	O
359	NO		supine + prone +lateral	90	NO	YES	180	Yes. Controlled MV with pressure support is allowed.	YES	5	YES	25	The Netherlands	12	4	47	23.05.2023 um 15:05:40	O
360	NO		supine + prone +lateral	45	NO	NO		Yes. Controlled MV with pressure support is allowed.	YES	5	YES	20	Portugal	15	2	46	24.05.2023 um 17:06:44	M
361	NO		supine + prone +lateral	90	NO	NO		Yes. Controlled MV with pressure support is allowed.	YES	0	NO		Spain	30	2	63	24.05.2023 um 23:32:19	O
362	NO		supine + prone +lateral	90	NO	NO		Yes. Controlled MV with pressure support is allowed.	YES	6	YES	35	Portugal	16	2	47	25.05.2023 um 16:38:13	O
363	NO		supine only		NO	YES	60	Yes. Controlled MV with pressure support is allowed.	YES	8	YES	30	greece	20	2	52	27.05.2023 um 20:47:23	O
364	NO		supine + prone +lateral	60	NO	YES	220	Yes. Controlled MV with pressure support is allowed.	YES	6	YES	30	Latvia	7	2	32	28.05.2023 um 11:55:16	O
365	YES	35	supine only		NO	YES	120	Yes. Controlled MV with pressure support is allowed.	YES	4	NO		united states	30	2	73	28.05.2023 um 17:57:47	O
366	NO		supine + prone +lateral	90	NO	NO		Yes. Controlled MV with pressure support is allowed.	NO		NO		Sweden	9	1	38	29.05.2023 um 13:14:24	O
367	NO		supine only		NO	NO		Yes. Controlled MV with pressure support is allowed.	YES	5	YES	19	United Kingdom	23	4	47	29.05.2023 um 13:15:07	M
368	NO		supine only		NO	NO		Yes. Controlled MV with pressure support is allowed.	NO		NO		United States	30	2	71	29.05.2023 um 14:36:10	O
369	YES	45	supine only		YES	NO		Yes. Controlled MV with pressure support is allowed.	YES	5	YES	30	netherlands	30	3	59	30.05.2023 um 13:38:16	O
370	NO		supine + prone +lateral	90	NO	YES	120	Yes. Controlled MV with pressure support is allowed.	NO		NO		Sweden	30	2	58	31.05.2023 um 10:48:32	O
371	NO		supine + prone		YES	NO		Yes. Controlled MV with pressure support is allowed.	NO		YES	25	PORTUGAL	32	1	64	01.06.2023 um 00:32:36	O
372	YES	35	supine only		NO	YES	120	Yes. Controlled MV with pressure support is allowed.	YES	5	YES	20	Switzerland	1	3	32	02.06.2023 um 02:04:09	M
373	NO		supine + prone		NO	NO		Yes. Controlled MV with pressure support is allowed.	NO		NO		Slovakia	25	1	53	02.06.2023 um 12:01:09	O
374	NO		supine + prone		NO	YES	120	Yes. Controlled MV with pressure support is allowed.	YES	6	YES	25	Norway	30	1	62	07.06.2023 um 07:12:09	O
375	NO		supine only		NO	NO		No. But pressure support is allowed.	YES	10	NO		czech republic	32	4	59	07.06.2023 um 21:57:58	O
376	NO		supine + prone +lateral	90	NO	YES	180	No. But pressure support is allowed.	NO		YES	20	Germany	30	2	58	09.06.2023 um 19:24:51	O
377	NO		supine only		NO	NO		Yes. Controlled MV with pressure support is allowed.	YES	5	NO		United Kingdom	40	2	68	15.06.2023 um 20:54:02	O
378	NO		supine + prone		YES	NO		Yes. Controlled MV with pressure support is allowed.	NO		NO		Germany	25	2	52	22.06.2023 um 21:27:38	O
379	NO		supine + prone		YES	YES	180	Yes. Controlled MV with pressure support is allowed.	NO		NO		Sweden	15	5	44	29.06.2023 um 16:02:46	M

## Sheet: lim positioning
Bogen	What are the limits in positioning?
7	supine + prone
13	supine + prone
19	supine + prone
21	supine + prone
22	supine + prone
25	supine + prone
59	supine + prone
61	supine + prone
62	supine + prone
67	supine + prone
85	supine + prone
90	supine + prone
94	supine + prone
99	supine + prone
102	supine + prone
106	supine + prone
108	supine + prone		What are the limits in positioning?	Anzahl von What are the limits in positioning?	%
114	supine + prone		supine + prone	53	13.98
121	supine + prone		supine + prone +lateral	147	38.79
123	supine + prone		supine only	179	47.23
136	supine + prone			379	100
148	supine + prone
160	supine + prone
165	supine + prone
168	supine + prone
170	supine + prone
183	supine + prone
205	supine + prone
206	supine + prone
207	supine + prone
208	supine + prone
220	supine + prone
239	supine + prone
250	supine + prone
253	supine + prone
260	supine + prone
263	supine + prone
265	supine + prone
269	supine + prone
281	supine + prone
287	supine + prone
305	supine + prone
310	supine + prone
312	supine + prone
318	supine + prone
347	supine + prone
349	supine + prone
353	supine + prone
371	supine + prone
373	supine + prone
374	supine + prone
378	supine + prone
379	supine + prone
2	supine + prone +lateral
6	supine + prone +lateral
8	supine + prone +lateral
9	supine + prone +lateral
12	supine + prone +lateral
14	supine + prone +lateral
17	supine + prone +lateral
20	supine + prone +lateral
26	supine + prone +lateral
28	supine + prone +lateral
30	supine + prone +lateral
34	supine + prone +lateral
35	supine + prone +lateral
38	supine + prone +lateral
39	supine + prone +lateral
42	supine + prone +lateral
44	supine + prone +lateral
45	supine + prone +lateral
48	supine + prone +lateral
54	supine + prone +lateral
55	supine + prone +lateral
56	supine + prone +lateral
57	supine + prone +lateral
58	supine + prone +lateral
60	supine + prone +lateral
70	supine + prone +lateral
72	supine + prone +lateral
76	supine + prone +lateral
77	supine + prone +lateral
79	supine + prone +lateral
80	supine + prone +lateral
86	supine + prone +lateral
87	supine + prone +lateral
93	supine + prone +lateral
95	supine + prone +lateral
96	supine + prone +lateral
97	supine + prone +lateral
98	supine + prone +lateral
101	supine + prone +lateral
103	supine + prone +lateral
107	supine + prone +lateral
109	supine + prone +lateral
110	supine + prone +lateral
111	supine + prone +lateral
113	supine + prone +lateral
116	supine + prone +lateral
118	supine + prone +lateral
120	supine + prone +lateral
122	supine + prone +lateral
125	supine + prone +lateral
126	supine + prone +lateral
127	supine + prone +lateral
128	supine + prone +lateral
130	supine + prone +lateral
139	supine + prone +lateral
145	supine + prone +lateral
146	supine + prone +lateral
150	supine + prone +lateral
151	supine + prone +lateral
152	supine + prone +lateral
161	supine + prone +lateral
163	supine + prone +lateral
164	supine + prone +lateral
166	supine + prone +lateral
167	supine + prone +lateral
169	supine + prone +lateral
171	supine + prone +lateral
178	supine + prone +lateral
179	supine + prone +lateral
180	supine + prone +lateral
182	supine + prone +lateral
184	supine + prone +lateral
187	supine + prone +lateral
191	supine + prone +lateral
193	supine + prone +lateral
196	supine + prone +lateral
197	supine + prone +lateral
202	supine + prone +lateral
204	supine + prone +lateral
210	supine + prone +lateral
211	supine + prone +lateral
213	supine + prone +lateral
215	supine + prone +lateral
216	supine + prone +lateral
218	supine + prone +lateral
219	supine + prone +lateral
222	supine + prone +lateral
224	supine + prone +lateral
225	supine + prone +lateral
226	supine + prone +lateral
227	supine + prone +lateral
228	supine + prone +lateral
231	supine + prone +lateral
235	supine + prone +lateral
237	supine + prone +lateral
238	supine + prone +lateral
240	supine + prone +lateral
241	supine + prone +lateral
243	supine + prone +lateral
244	supine + prone +lateral
246	supine + prone +lateral
247	supine + prone +lateral
248	supine + prone +lateral
254	supine + prone +lateral
258	supine + prone +lateral
270	supine + prone +lateral
273	supine + prone +lateral
276	supine + prone +lateral
277	supine + prone +lateral
278	supine + prone +lateral
284	supine + prone +lateral
285	supine + prone +lateral
290	supine + prone +lateral
293	supine + prone +lateral
295	supine + prone +lateral
296	supine + prone +lateral
297	supine + prone +lateral
303	supine + prone +lateral
306	supine + prone +lateral
317	supine + prone +lateral
319	supine + prone +lateral
321	supine + prone +lateral
329	supine + prone +lateral
333	supine + prone +lateral
335	supine + prone +lateral
337	supine + prone +lateral
338	supine + prone +lateral
339	supine + prone +lateral
340	supine + prone +lateral
341	supine + prone +lateral
343	supine + prone +lateral
344	supine + prone +lateral
345	supine + prone +lateral
346	supine + prone +lateral
348	supine + prone +lateral
351	supine + prone +lateral
352	supine + prone +lateral
355	supine + prone +lateral
357	supine + prone +lateral
359	supine + prone +lateral
360	supine + prone +lateral
361	supine + prone +lateral
362	supine + prone +lateral
364	supine + prone +lateral
366	supine + prone +lateral
370	supine + prone +lateral
376	supine + prone +lateral
1	supine only
3	supine only
4	supine only
5	supine only
10	supine only
11	supine only
15	supine only
16	supine only
18	supine only
23	supine only
24	supine only
27	supine only
29	supine only
31	supine only
32	supine only
33	supine only
36	supine only
37	supine only
40	supine only
41	supine only
43	supine only
46	supine only
47	supine only
49	supine only
50	supine only
51	supine only
52	supine only
53	supine only
63	supine only
64	supine only
65	supine only
66	supine only
68	supine only
69	supine only
71	supine only
73	supine only
74	supine only
75	supine only
78	supine only
81	supine only
82	supine only
83	supine only
84	supine only
88	supine only
89	supine only
91	supine only
92	supine only
100	supine only
104	supine only
105	supine only
112	supine only
115	supine only
117	supine only
119	supine only
124	supine only
129	supine only
131	supine only
132	supine only
133	supine only
134	supine only
135	supine only
137	supine only
138	supine only
140	supine only
141	supine only
142	supine only
143	supine only
144	supine only
147	supine only
149	supine only
153	supine only
154	supine only
155	supine only
156	supine only
157	supine only
158	supine only
159	supine only
162	supine only
172	supine only
173	supine only
174	supine only
175	supine only
176	supine only
177	supine only
181	supine only
185	supine only
186	supine only
188	supine only
189	supine only
190	supine only
192	supine only
194	supine only
195	supine only
198	supine only
199	supine only
200	supine only
201	supine only
203	supine only
209	supine only
212	supine only
214	supine only
217	supine only
221	supine only
223	supine only
229	supine only
230	supine only
232	supine only
233	supine only
234	supine only
236	supine only
242	supine only
245	supine only
249	supine only
251	supine only
252	supine only
255	supine only
256	supine only
257	supine only
259	supine only
261	supine only
262	supine only
264	supine only
266	supine only
267	supine only
268	supine only
271	supine only
272	supine only
274	supine only
275	supine only
279	supine only
280	supine only
282	supine only
283	supine only
286	supine only
288	supine only
289	supine only
291	supine only
292	supine only
294	supine only
298	supine only
299	supine only
300	supine only
301	supine only
302	supine only
304	supine only
307	supine only
308	supine only
309	supine only
311	supine only
313	supine only
314	supine only
315	supine only
316	supine only
320	supine only
322	supine only
323	supine only
324	supine only
325	supine only
326	supine only
327	supine only
328	supine only
330	supine only
331	supine only
332	supine only
334	supine only
336	supine only
342	supine only
350	supine only
354	supine only
356	supine only
358	supine only
363	supine only
365	supine only
367	supine only
368	supine only
369	supine only
372	supine only
375	supine only
377	supine only

## Sheet: upper lim lat pos
Bogen	Upper limit of lateral positioning (degrees):
34	10		Upper limit of lateral positioning (degrees):
204	10		MIN	10
45	15		MAX	180
241	25		MED	90
93	29		MW	85.1301
76	30		Q25	90
348	30		Q50	90
352	35		Q75	90
107	38
97	45
166	45
171	45
211	45
290	45
335	45
343	45
360	45
164	50
297	60
364	60
218	70
341	70
357	70
2	90
6	90
8	90
9	90
12	90
14	90
20	90
26	90
28	90
30	90
35	90
38	90
39	90
44	90
48	90
55	90
56	90
57	90
60	90
70	90
72	90
77	90
79	90
80	90
86	90
87	90
95	90
96	90
98	90
101	90
103	90
109	90
110	90
111	90
113	90
116	90
118	90
120	90
122	90
125	90
126	90
127	90
128	90
130	90
139	90
145	90
146	90
150	90
151	90
152	90
161	90
163	90
167	90
169	90
178	90
179	90
182	90
184	90
193	90
196	90
202	90
210	90
213	90
216	90
219	90
222	90
224	90
225	90
226	90
227	90
228	90
237	90
238	90
240	90
243	90
244	90
246	90
247	90
248	90
258	90
270	90
273	90
276	90
277	90
284	90
285	90
295	90
296	90
303	90
306	90
317	90
319	90
321	90
329	90
333	90
337	90
338	90
339	90
340	90
344	90
345	90
346	90
351	90
355	90
359	90
361	90
362	90
366	90
370	90
376	90
187	97
42	100
180	100
197	100
17	120
54	120
58	120
191	120
235	120
278	120
215	135
231	135
254	180
3
4
5
7
10
11
13
15
16
18
19
21
22
23
24
25
27
29
31
32
33
36
37
40
41
43
46
47
49
50
51
52
53
59
61
62
63
64
65
66
67
68
69
71
73
74
75
78
81
82
83
84
85
88
89
90
91
92
94
99
100
102
104
105
106
108
112
114
115
117
119
121
123
124
129
131
132
133
134
135
136
137
138
140
141
142
143
144
147
148
149
153
154
155
156
157
158
159
160
162
165
168
170
172
173
174
175
176
177
181
183
185
186
188
189
190
192
194
195
198
199
200
201
203
205
206
207
208
209
212
214
217
220
221
223
229
230
232
233
234
236
239
242
245
249
250
251
252
253
255
256
257
259
260
261
262
263
264
265
266
267
268
269
271
272
274
275
279
280
281
282
283
286
287
288
289
291
292
294
298
299
300
301
302
304
305
307
308
309
310
311
312
313
314
315
316
318
320
322
323
324
325
326
327
328
330
331
332
334
336
342
347
349
350
353
354
356
358
363
365
367
368
369
371
372
373
374
375
377
378
379
293	-
1

## Sheet: intrabd pressure yn
Bogen	Do you use LMA in surgical procedures with elevated intraabdominal pressure such as laparoscopic procedures?
1	NO
2	NO
3	NO
4	NO
5	NO
6	NO
7	NO
8	NO
9	NO
10	NO
11	NO
12	NO
13	YES
14	NO
15	YES
16	NO
17	YES
18	NO		Do you use LMA in surgical procedures with elevated intraabdominal pressure such as laparoscopic procedures?	Anzahl von Do you use LMA in surgical procedures with elevated intraabdominal pressure such as laparoscopic procedures?	%
19	YES		NO	322	84.96
20	NO		YES	57	15.04
21	NO			379	100
22	NO
23	NO
24	YES
25	NO
26	NO
27	NO
28	NO
29	NO
30	NO
31	NO
32	NO
33	NO
34	NO
35	NO
36	NO
37	NO
38	NO
39	NO
40	NO
41	NO
42	YES
43	NO
44	NO
45	NO
46	NO
47	NO
48	YES
49	NO
50	NO
51	NO
52	NO
53	NO
54	NO
55	NO
56	NO
57	NO
58	NO
59	NO
60	NO
61	YES
62	NO
63	NO
64	NO
65	NO
66	NO
67	NO
68	NO
69	NO
70	YES
71	NO
72	NO
73	YES
74	NO
75	NO
76	NO
77	NO
78	NO
79	YES
80	NO
81	NO
82	NO
83	NO
84	NO
85	YES
86	NO
87	NO
88	NO
89	NO
90	YES
91	NO
92	NO
93	NO
94	YES
95	NO
96	YES
97	NO
98	NO
99	YES
100	NO
101	YES
102	NO
103	NO
104	NO
105	NO
106	NO
107	NO
108	NO
109	NO
110	NO
111	YES
112	NO
113	NO
114	NO
115	NO
116	NO
117	NO
118	NO
119	NO
120	NO
121	NO
122	NO
123	NO
124	NO
125	YES
126	NO
127	NO
128	NO
129	NO
130	NO
131	NO
132	NO
133	NO
134	YES
135	YES
136	YES
137	NO
138	NO
139	NO
140	NO
141	NO
142	NO
143	NO
144	NO
145	NO
146	NO
147	NO
148	YES
149	NO
150	NO
151	NO
152	NO
153	NO
154	YES
155	NO
156	NO
157	NO
158	NO
159	NO
160	YES
161	YES
162	NO
163	NO
164	NO
165	YES
166	NO
167	NO
168	NO
169	NO
170	NO
171	NO
172	NO
173	NO
174	NO
175	NO
176	NO
177	NO
178	NO
179	YES
180	NO
181	NO
182	NO
183	NO
184	NO
185	NO
186	NO
187	NO
188	NO
189	NO
190	NO
191	YES
192	NO
193	NO
194	YES
195	NO
196	NO
197	NO
198	NO
199	NO
200	NO
201	NO
202	NO
203	NO
204	NO
205	NO
206	YES
207	NO
208	NO
209	NO
210	YES
211	YES
212	NO
213	NO
214	NO
215	NO
216	NO
217	NO
218	NO
219	NO
220	NO
221	NO
222	NO
223	NO
224	YES
225	NO
226	NO
227	NO
228	YES
229	NO
230	NO
231	YES
232	NO
233	NO
234	NO
235	NO
236	YES
237	NO
238	NO
239	NO
240	NO
241	NO
242	NO
243	NO
244	NO
245	NO
246	NO
247	NO
248	NO
249	NO
250	NO
251	YES
252	YES
253	NO
254	YES
255	NO
256	YES
257	NO
258	NO
259	NO
260	YES
261	NO
262	NO
263	NO
264	NO
265	NO
266	NO
267	NO
268	NO
269	YES
270	NO
271	NO
272	NO
273	NO
274	NO
275	NO
276	NO
277	NO
278	YES
279	NO
280	NO
281	YES
282	NO
283	YES
284	NO
285	NO
286	NO
287	NO
288	NO
289	NO
290	NO
291	NO
292	NO
293	NO
294	NO
295	NO
296	NO
297	NO
298	NO
299	NO
300	NO
301	NO
302	NO
303	NO
304	NO
305	YES
306	NO
307	NO
308	NO
309	NO
310	NO
311	NO
312	NO
313	NO
314	YES
315	NO
316	NO
317	NO
318	YES
319	NO
320	NO
321	YES
322	NO
323	NO
324	NO
325	NO
326	NO
327	NO
328	NO
329	YES
330	NO
331	NO
332	NO
333	NO
334	NO
335	NO
336	NO
337	NO
338	NO
339	NO
340	NO
341	NO
342	YES
343	NO
344	NO
345	YES
346	NO
347	NO
348	NO
349	NO
350	NO
351	NO
352	NO
353	NO
354	NO
355	NO
356	NO
357	NO
358	NO
359	NO
360	NO
361	NO
362	NO
363	NO
364	NO
365	NO
366	NO
367	NO
368	NO
369	YES
370	NO
371	YES
372	NO
373	NO
374	NO
375	NO
376	NO
377	NO
378	YES
379	YES

## Sheet: max duration yn
Bogen	Do you have a limit for the maximum duration of an operation while using LMA?
1	NO
2	YES
3	NO
4	NO
5	YES
6	YES
7	YES
8	YES
9	YES
10	YES
11	NO
12	NO
13	NO
14	NO
15	YES
16	YES
17	NO
18	YES
19	NO		Do you have a limit for the maximum duration of an operation while using LMA?	Anzahl von Do you have a limit for the maximum duration of an operation while using LMA?	%
20	YES		NO	193	50.92
21	NO		YES	186	49.08
22	NO			379	100
23	NO
24	NO
25	NO
26	NO
27	NO
28	YES
29	YES
30	NO
31	YES
32	YES
33	NO
34	YES
35	NO
36	YES
37	YES
38	NO
39	YES
40	YES
41	NO
42	YES
43	NO
44	YES
45	NO
46	YES
47	NO
48	NO
49	YES
50	YES
51	YES
52	NO
53	NO
54	NO
55	YES
56	YES
57	NO
58	NO
59	NO
60	YES
61	YES
62	NO
63	YES
64	NO
65	NO
66	NO
67	NO
68	NO
69	NO
70	NO
71	YES
72	YES
73	YES
74	YES
75	YES
76	YES
77	YES
78	YES
79	NO
80	YES
81	YES
82	YES
83	NO
84	NO
85	NO
86	NO
87	YES
88	YES
89	YES
90	YES
91	YES
92	YES
93	YES
94	YES
95	YES
96	NO
97	NO
98	YES
99	NO
100	YES
101	YES
102	YES
103	NO
104	NO
105	YES
106	NO
107	NO
108	NO
109	YES
110	YES
111	NO
112	YES
113	NO
114	YES
115	YES
116	YES
117	YES
118	YES
119	YES
120	NO
121	NO
122	YES
123	YES
124	YES
125	NO
126	NO
127	NO
128	YES
129	NO
130	NO
131	YES
132	YES
133	YES
134	NO
135	YES
136	NO
137	YES
138	YES
139	NO
140	NO
141	NO
142	YES
143	NO
144	NO
145	YES
146	YES
147	NO
148	YES
149	YES
150	YES
151	NO
152	YES
153	YES
154	YES
155	YES
156	NO
157	YES
158	NO
159	YES
160	NO
161	NO
162	YES
163	NO
164	YES
165	NO
166	YES
167	NO
168	NO
169	YES
170	YES
171	NO
172	NO
173	NO
174	NO
175	YES
176	YES
177	YES
178	NO
179	YES
180	NO
181	NO
182	NO
183	NO
184	NO
185	NO
186	NO
187	YES
188	NO
189	YES
190	NO
191	NO
192	YES
193	NO
194	NO
195	NO
196	YES
197	NO
198	YES
199	YES
200	YES
201	YES
202	YES
203	NO
204	NO
205	YES
206	YES
207	NO
208	NO
209	YES
210	YES
211	NO
212	NO
213	YES
214	NO
215	NO
216	YES
217	NO
218	NO
219	YES
220	NO
221	NO
222	YES
223	NO
224	YES
225	YES
226	NO
227	YES
228	NO
229	NO
230	NO
231	YES
232	YES
233	NO
234	YES
235	NO
236	NO
237	YES
238	NO
239	NO
240	YES
241	NO
242	NO
243	NO
244	YES
245	YES
246	NO
247	YES
248	NO
249	YES
250	YES
251	NO
252	NO
253	YES
254	NO
255	YES
256	YES
257	NO
258	YES
259	NO
260	NO
261	YES
262	NO
263	NO
264	NO
265	YES
266	YES
267	NO
268	YES
269	NO
270	NO
271	YES
272	NO
273	NO
274	YES
275	NO
276	NO
277	YES
278	NO
279	NO
280	NO
281	NO
282	NO
283	YES
284	NO
285	YES
286	NO
287	YES
288	YES
289	YES
290	NO
291	YES
292	NO
293	NO
294	YES
295	NO
296	YES
297	YES
298	YES
299	NO
300	YES
301	NO
302	NO
303	YES
304	NO
305	NO
306	NO
307	YES
308	NO
309	YES
310	NO
311	NO
312	NO
313	YES
314	NO
315	NO
316	NO
317	YES
318	NO
319	NO
320	YES
321	NO
322	YES
323	YES
324	YES
325	YES
326	YES
327	YES
328	NO
329	YES
330	YES
331	NO
332	YES
333	YES
334	YES
335	NO
336	YES
337	NO
338	YES
339	YES
340	NO
341	NO
342	NO
343	YES
344	NO
345	NO
346	NO
347	NO
348	YES
349	NO
350	YES
351	NO
352	YES
353	YES
354	NO
355	YES
356	YES
357	YES
358	YES
359	YES
360	NO
361	NO
362	NO
363	YES
364	YES
365	YES
366	NO
367	NO
368	NO
369	NO
370	YES
371	NO
372	YES
373	NO
374	YES
375	NO
376	YES
377	NO
378	NO
379	YES

## Sheet: limit duration
Bogen	Upper limit of duration of surgery (minutes):		Upper limit of duration of surgery (minutes):
274	1	hours?	MIN	30	hier sind die mutmaßl hours ausgeschlossen
146	2	hours?	MAX	360	hier sind die mutmaßl hours ausgeschlossen
206	2	hours?	MED	120	hier sind die mutmaßl hours ausgeschlossen
258	2	hours?	MW	128.655	hier sind die mutmaßl hours ausgeschlossen
18	3	hours?	Q25	90	hier sind die mutmaßl hours ausgeschlossen
81	3	hours?	Q50	120	hier sind die mutmaßl hours ausgeschlossen
112	3	hours?	Q75	165	hier sind die mutmaßl hours ausgeschlossen
115	3	hours?
131	3	hours?
261	3	hours?
288	3	hours?
336	3	hours?
82	4	hours?
94	4	hours?
114	4	hours?
200	30
327	30
192	45
320	45
9	60
16	60
46	60
60	60
91	60
98	60
119	60
133	60
135	60
142	60
154	60
189	60
237	60
266	60
300	60
326	60
348	60
363	60
10	70
169	75
196	75
334	80
2	90
34	90
39	90
40	90
50	90
56	90
74	90
93	90
110	90
116	90
128	90
152	90
153	90
162	90
222	90
291	90
323	90
330	90
339	90
343	90
357	90
5	120
28	120
29	120
31	120
36	120
37	120
44	120
55	120
75	120
76	120
77	120
78	120
80	120
87	120
89	120
90	120
92	120
95	120
101	120
102	120
105	120
109	120
117	120
118	120
122	120
124	120
137	120
138	120
145	120
148	120
149	120
155	120
164	120
170	120
175	120
176	120
177	120
201	120
209	120
210	120
213	120
219	120
232	120
234	120
245	120
247	120
249	120
265	120
268	120
271	120
277	120
285	120
294	120
296	120
297	120
298	120
303	120
307	120
309	120
313	120
325	120
332	120
352	120
353	120
356	120
358	120
365	120
370	120
372	120
374	120
88	120
20	150
32	150
49	150
71	150
123	150
159	150
202	150
205	150
287	150
317	150
6	180
8	180
15	180
51	180
61	180
63	180
72	180
100	180
150	180
166	180
179	180
187	180
199	180
224	180
225	180
227	180
240	180
244	180
250	180
253	180
256	180
283	180
324	180
333	180
350	180
355	180
359	180
376	180
379	180
42	200
198	200
338	200
364	220
7	240
73	240
132	240
157	240
216	240
231	240
255	240
289	240
322	240
329	360
1
3
4
11
12
13
14
17
19
21
22
23
24
25
26
27
30
33
35
38
41
43
45
47
48
52
53
54
57
58
59
62
64
65
66
67
68
69
70
79
83
84
85
86
96
97
99
103
104
106
107
108
111
113
120
121
125
126
127
129
130
134
136
139
140
141
143
144
147
151
156
158
160
161
163
165
167
168
171
172
173
174
178
180
181
182
183
184
185
186
188
190
191
193
194
195
197
203
204
207
208
211
212
214
215
217
218
220
221
223
226
228
229
230
233
235
236
238
239
241
242
243
246
248
251
252
254
257
259
260
262
263
264
267
269
270
272
273
275
276
278
279
280
281
282
284
286
290
292
293
295
299
301
302
304
305
306
308
310
311
312
314
315
316
318
319
321
328
331
335
337
340
341
342
344
345
346
347
349
351
354
360
361
362
366
367
368
369
371
373
375
377
378

## Sheet: ventilation modus
Bogen	Do you use LMA with controlled MV?
46	No. But pressure support is allowed.
60	No. But pressure support is allowed.
84	No. But pressure support is allowed.
91	No. But pressure support is allowed.
110	No. But pressure support is allowed.
129	No. But pressure support is allowed.
141	No. But pressure support is allowed.
142	No. But pressure support is allowed.
172	No. But pressure support is allowed.
205	No. But pressure support is allowed.
214	No. But pressure support is allowed.
240	No. But pressure support is allowed.
245	No. But pressure support is allowed.
257	No. But pressure support is allowed.
262	No. But pressure support is allowed.
267	No. But pressure support is allowed.
274	No. But pressure support is allowed.			Do you use LMA with controlled MV?	Anzahl von Do you use LMA with controlled MV?	%
325	No. But pressure support is allowed.			No. But pressure support is allowed.	26	6.86
330	No. But pressure support is allowed.			No. Only with spontaneous ventilation without pressure support.	2	0.53
332	No. But pressure support is allowed.			Yes. Controlled MV with pressure support is allowed.	351	66.23
337	No. But pressure support is allowed.				379	100
339	No. But pressure support is allowed.
353	No. But pressure support is allowed.
356	No. But pressure support is allowed.
375	No. But pressure support is allowed.
376	No. But pressure support is allowed.
327	No. Only with spontaneous ventilation without pressure support.
348	No. Only with spontaneous ventilation without pressure support.
1	Yes. Controlled MV with pressure support is allowed.
2	Yes. Controlled MV with pressure support is allowed.
3	Yes. Controlled MV with pressure support is allowed.
4	Yes. Controlled MV with pressure support is allowed.
5	Yes. Controlled MV with pressure support is allowed.
6	Yes. Controlled MV with pressure support is allowed.
7	Yes. Controlled MV with pressure support is allowed.
8	Yes. Controlled MV with pressure support is allowed.
9	Yes. Controlled MV with pressure support is allowed.
10	Yes. Controlled MV with pressure support is allowed.
11	Yes. Controlled MV with pressure support is allowed.
12	Yes. Controlled MV with pressure support is allowed.
13	Yes. Controlled MV with pressure support is allowed.
14	Yes. Controlled MV with pressure support is allowed.
15	Yes. Controlled MV with pressure support is allowed.
16	Yes. Controlled MV with pressure support is allowed.
17	Yes. Controlled MV with pressure support is allowed.
18	Yes. Controlled MV with pressure support is allowed.
19	Yes. Controlled MV with pressure support is allowed.
20	Yes. Controlled MV with pressure support is allowed.
21	Yes. Controlled MV with pressure support is allowed.
22	Yes. Controlled MV with pressure support is allowed.
23	Yes. Controlled MV with pressure support is allowed.
24	Yes. Controlled MV with pressure support is allowed.
25	Yes. Controlled MV with pressure support is allowed.
26	Yes. Controlled MV with pressure support is allowed.
27	Yes. Controlled MV with pressure support is allowed.
28	Yes. Controlled MV with pressure support is allowed.
29	Yes. Controlled MV with pressure support is allowed.
30	Yes. Controlled MV with pressure support is allowed.
31	Yes. Controlled MV with pressure support is allowed.
32	Yes. Controlled MV with pressure support is allowed.
33	Yes. Controlled MV with pressure support is allowed.
34	Yes. Controlled MV with pressure support is allowed.
35	Yes. Controlled MV with pressure support is allowed.
36	Yes. Controlled MV with pressure support is allowed.
37	Yes. Controlled MV with pressure support is allowed.
38	Yes. Controlled MV with pressure support is allowed.
39	Yes. Controlled MV with pressure support is allowed.
40	Yes. Controlled MV with pressure support is allowed.
41	Yes. Controlled MV with pressure support is allowed.
42	Yes. Controlled MV with pressure support is allowed.
43	Yes. Controlled MV with pressure support is allowed.
44	Yes. Controlled MV with pressure support is allowed.
45	Yes. Controlled MV with pressure support is allowed.
47	Yes. Controlled MV with pressure support is allowed.
48	Yes. Controlled MV with pressure support is allowed.
49	Yes. Controlled MV with pressure support is allowed.
50	Yes. Controlled MV with pressure support is allowed.
51	Yes. Controlled MV with pressure support is allowed.
52	Yes. Controlled MV with pressure support is allowed.
53	Yes. Controlled MV with pressure support is allowed.
54	Yes. Controlled MV with pressure support is allowed.
55	Yes. Controlled MV with pressure support is allowed.
56	Yes. Controlled MV with pressure support is allowed.
57	Yes. Controlled MV with pressure support is allowed.
58	Yes. Controlled MV with pressure support is allowed.
59	Yes. Controlled MV with pressure support is allowed.
61	Yes. Controlled MV with pressure support is allowed.
62	Yes. Controlled MV with pressure support is allowed.
63	Yes. Controlled MV with pressure support is allowed.
64	Yes. Controlled MV with pressure support is allowed.
65	Yes. Controlled MV with pressure support is allowed.
66	Yes. Controlled MV with pressure support is allowed.
67	Yes. Controlled MV with pressure support is allowed.
68	Yes. Controlled MV with pressure support is allowed.
69	Yes. Controlled MV with pressure support is allowed.
70	Yes. Controlled MV with pressure support is allowed.
71	Yes. Controlled MV with pressure support is allowed.
72	Yes. Controlled MV with pressure support is allowed.
73	Yes. Controlled MV with pressure support is allowed.
74	Yes. Controlled MV with pressure support is allowed.
75	Yes. Controlled MV with pressure support is allowed.
76	Yes. Controlled MV with pressure support is allowed.
77	Yes. Controlled MV with pressure support is allowed.
78	Yes. Controlled MV with pressure support is allowed.
79	Yes. Controlled MV with pressure support is allowed.
80	Yes. Controlled MV with pressure support is allowed.
81	Yes. Controlled MV with pressure support is allowed.
82	Yes. Controlled MV with pressure support is allowed.
83	Yes. Controlled MV with pressure support is allowed.
85	Yes. Controlled MV with pressure support is allowed.
86	Yes. Controlled MV with pressure support is allowed.
87	Yes. Controlled MV with pressure support is allowed.
88	Yes. Controlled MV with pressure support is allowed.
89	Yes. Controlled MV with pressure support is allowed.
90	Yes. Controlled MV with pressure support is allowed.
92	Yes. Controlled MV with pressure support is allowed.
93	Yes. Controlled MV with pressure support is allowed.
94	Yes. Controlled MV with pressure support is allowed.
95	Yes. Controlled MV with pressure support is allowed.
96	Yes. Controlled MV with pressure support is allowed.
97	Yes. Controlled MV with pressure support is allowed.
98	Yes. Controlled MV with pressure support is allowed.
99	Yes. Controlled MV with pressure support is allowed.
100	Yes. Controlled MV with pressure support is allowed.
101	Yes. Controlled MV with pressure support is allowed.
102	Yes. Controlled MV with pressure support is allowed.
103	Yes. Controlled MV with pressure support is allowed.
104	Yes. Controlled MV with pressure support is allowed.
105	Yes. Controlled MV with pressure support is allowed.
106	Yes. Controlled MV with pressure support is allowed.
107	Yes. Controlled MV with pressure support is allowed.
108	Yes. Controlled MV with pressure support is allowed.
109	Yes. Controlled MV with pressure support is allowed.
111	Yes. Controlled MV with pressure support is allowed.
112	Yes. Controlled MV with pressure support is allowed.
113	Yes. Controlled MV with pressure support is allowed.
114	Yes. Controlled MV with pressure support is allowed.
115	Yes. Controlled MV with pressure support is allowed.
116	Yes. Controlled MV with pressure support is allowed.
117	Yes. Controlled MV with pressure support is allowed.
118	Yes. Controlled MV with pressure support is allowed.
119	Yes. Controlled MV with pressure support is allowed.
120	Yes. Controlled MV with pressure support is allowed.
121	Yes. Controlled MV with pressure support is allowed.
122	Yes. Controlled MV with pressure support is allowed.
123	Yes. Controlled MV with pressure support is allowed.
124	Yes. Controlled MV with pressure support is allowed.
125	Yes. Controlled MV with pressure support is allowed.
126	Yes. Controlled MV with pressure support is allowed.
127	Yes. Controlled MV with pressure support is allowed.
128	Yes. Controlled MV with pressure support is allowed.
130	Yes. Controlled MV with pressure support is allowed.
131	Yes. Controlled MV with pressure support is allowed.
132	Yes. Controlled MV with pressure support is allowed.
133	Yes. Controlled MV with pressure support is allowed.
134	Yes. Controlled MV with pressure support is allowed.
135	Yes. Controlled MV with pressure support is allowed.
136	Yes. Controlled MV with pressure support is allowed.
137	Yes. Controlled MV with pressure support is allowed.
138	Yes. Controlled MV with pressure support is allowed.
139	Yes. Controlled MV with pressure support is allowed.
140	Yes. Controlled MV with pressure support is allowed.
143	Yes. Controlled MV with pressure support is allowed.
144	Yes. Controlled MV with pressure support is allowed.
145	Yes. Controlled MV with pressure support is allowed.
146	Yes. Controlled MV with pressure support is allowed.
147	Yes. Controlled MV with pressure support is allowed.
148	Yes. Controlled MV with pressure support is allowed.
149	Yes. Controlled MV with pressure support is allowed.
150	Yes. Controlled MV with pressure support is allowed.
151	Yes. Controlled MV with pressure support is allowed.
152	Yes. Controlled MV with pressure support is allowed.
153	Yes. Controlled MV with pressure support is allowed.
154	Yes. Controlled MV with pressure support is allowed.
155	Yes. Controlled MV with pressure support is allowed.
156	Yes. Controlled MV with pressure support is allowed.
157	Yes. Controlled MV with pressure support is allowed.
158	Yes. Controlled MV with pressure support is allowed.
159	Yes. Controlled MV with pressure support is allowed.
160	Yes. Controlled MV with pressure support is allowed.
161	Yes. Controlled MV with pressure support is allowed.
162	Yes. Controlled MV with pressure support is allowed.
163	Yes. Controlled MV with pressure support is allowed.
164	Yes. Controlled MV with pressure support is allowed.
165	Yes. Controlled MV with pressure support is allowed.
166	Yes. Controlled MV with pressure support is allowed.
167	Yes. Controlled MV with pressure support is allowed.
168	Yes. Controlled MV with pressure support is allowed.
169	Yes. Controlled MV with pressure support is allowed.
170	Yes. Controlled MV with pressure support is allowed.
171	Yes. Controlled MV with pressure support is allowed.
173	Yes. Controlled MV with pressure support is allowed.
174	Yes. Controlled MV with pressure support is allowed.
175	Yes. Controlled MV with pressure support is allowed.
176	Yes. Controlled MV with pressure support is allowed.
177	Yes. Controlled MV with pressure support is allowed.
178	Yes. Controlled MV with pressure support is allowed.
179	Yes. Controlled MV with pressure support is allowed.
180	Yes. Controlled MV with pressure support is allowed.
181	Yes. Controlled MV with pressure support is allowed.
182	Yes. Controlled MV with pressure support is allowed.
183	Yes. Controlled MV with pressure support is allowed.
184	Yes. Controlled MV with pressure support is allowed.
185	Yes. Controlled MV with pressure support is allowed.
186	Yes. Controlled MV with pressure support is allowed.
187	Yes. Controlled MV with pressure support is allowed.
188	Yes. Controlled MV with pressure support is allowed.
189	Yes. Controlled MV with pressure support is allowed.
190	Yes. Controlled MV with pressure support is allowed.
191	Yes. Controlled MV with pressure support is allowed.
192	Yes. Controlled MV with pressure support is allowed.
193	Yes. Controlled MV with pressure support is allowed.
194	Yes. Controlled MV with pressure support is allowed.
195	Yes. Controlled MV with pressure support is allowed.
196	Yes. Controlled MV with pressure support is allowed.
197	Yes. Controlled MV with pressure support is allowed.
198	Yes. Controlled MV with pressure support is allowed.
199	Yes. Controlled MV with pressure support is allowed.
200	Yes. Controlled MV with pressure support is allowed.
201	Yes. Controlled MV with pressure support is allowed.
202	Yes. Controlled MV with pressure support is allowed.
203	Yes. Controlled MV with pressure support is allowed.
204	Yes. Controlled MV with pressure support is allowed.
206	Yes. Controlled MV with pressure support is allowed.
207	Yes. Controlled MV with pressure support is allowed.
208	Yes. Controlled MV with pressure support is allowed.
209	Yes. Controlled MV with pressure support is allowed.
210	Yes. Controlled MV with pressure support is allowed.
211	Yes. Controlled MV with pressure support is allowed.
212	Yes. Controlled MV with pressure support is allowed.
213	Yes. Controlled MV with pressure support is allowed.
215	Yes. Controlled MV with pressure support is allowed.
216	Yes. Controlled MV with pressure support is allowed.
217	Yes. Controlled MV with pressure support is allowed.
218	Yes. Controlled MV with pressure support is allowed.
219	Yes. Controlled MV with pressure support is allowed.
220	Yes. Controlled MV with pressure support is allowed.
221	Yes. Controlled MV with pressure support is allowed.
222	Yes. Controlled MV with pressure support is allowed.
223	Yes. Controlled MV with pressure support is allowed.
224	Yes. Controlled MV with pressure support is allowed.
225	Yes. Controlled MV with pressure support is allowed.
226	Yes. Controlled MV with pressure support is allowed.
227	Yes. Controlled MV with pressure support is allowed.
228	Yes. Controlled MV with pressure support is allowed.
229	Yes. Controlled MV with pressure support is allowed.
230	Yes. Controlled MV with pressure support is allowed.
231	Yes. Controlled MV with pressure support is allowed.
232	Yes. Controlled MV with pressure support is allowed.
233	Yes. Controlled MV with pressure support is allowed.
234	Yes. Controlled MV with pressure support is allowed.
235	Yes. Controlled MV with pressure support is allowed.
236	Yes. Controlled MV with pressure support is allowed.
237	Yes. Controlled MV with pressure support is allowed.
238	Yes. Controlled MV with pressure support is allowed.
239	Yes. Controlled MV with pressure support is allowed.
241	Yes. Controlled MV with pressure support is allowed.
242	Yes. Controlled MV with pressure support is allowed.
243	Yes. Controlled MV with pressure support is allowed.
244	Yes. Controlled MV with pressure support is allowed.
246	Yes. Controlled MV with pressure support is allowed.
247	Yes. Controlled MV with pressure support is allowed.
248	Yes. Controlled MV with pressure support is allowed.
249	Yes. Controlled MV with pressure support is allowed.
250	Yes. Controlled MV with pressure support is allowed.
251	Yes. Controlled MV with pressure support is allowed.
252	Yes. Controlled MV with pressure support is allowed.
253	Yes. Controlled MV with pressure support is allowed.
254	Yes. Controlled MV with pressure support is allowed.
255	Yes. Controlled MV with pressure support is allowed.
256	Yes. Controlled MV with pressure support is allowed.
258	Yes. Controlled MV with pressure support is allowed.
259	Yes. Controlled MV with pressure support is allowed.
260	Yes. Controlled MV with pressure support is allowed.
261	Yes. Controlled MV with pressure support is allowed.
263	Yes. Controlled MV with pressure support is allowed.
264	Yes. Controlled MV with pressure support is allowed.
265	Yes. Controlled MV with pressure support is allowed.
266	Yes. Controlled MV with pressure support is allowed.
268	Yes. Controlled MV with pressure support is allowed.
269	Yes. Controlled MV with pressure support is allowed.
270	Yes. Controlled MV with pressure support is allowed.
271	Yes. Controlled MV with pressure support is allowed.
272	Yes. Controlled MV with pressure support is allowed.
273	Yes. Controlled MV with pressure support is allowed.
275	Yes. Controlled MV with pressure support is allowed.
276	Yes. Controlled MV with pressure support is allowed.
277	Yes. Controlled MV with pressure support is allowed.
278	Yes. Controlled MV with pressure support is allowed.
279	Yes. Controlled MV with pressure support is allowed.
280	Yes. Controlled MV with pressure support is allowed.
281	Yes. Controlled MV with pressure support is allowed.
282	Yes. Controlled MV with pressure support is allowed.
283	Yes. Controlled MV with pressure support is allowed.
284	Yes. Controlled MV with pressure support is allowed.
285	Yes. Controlled MV with pressure support is allowed.
286	Yes. Controlled MV with pressure support is allowed.
287	Yes. Controlled MV with pressure support is allowed.
288	Yes. Controlled MV with pressure support is allowed.
289	Yes. Controlled MV with pressure support is allowed.
290	Yes. Controlled MV with pressure support is allowed.
291	Yes. Controlled MV with pressure support is allowed.
292	Yes. Controlled MV with pressure support is allowed.
293	Yes. Controlled MV with pressure support is allowed.
294	Yes. Controlled MV with pressure support is allowed.
295	Yes. Controlled MV with pressure support is allowed.
296	Yes. Controlled MV with pressure support is allowed.
297	Yes. Controlled MV with pressure support is allowed.
298	Yes. Controlled MV with pressure support is allowed.
299	Yes. Controlled MV with pressure support is allowed.
300	Yes. Controlled MV with pressure support is allowed.
301	Yes. Controlled MV with pressure support is allowed.
302	Yes. Controlled MV with pressure support is allowed.
303	Yes. Controlled MV with pressure support is allowed.
304	Yes. Controlled MV with pressure support is allowed.
305	Yes. Controlled MV with pressure support is allowed.
306	Yes. Controlled MV with pressure support is allowed.
307	Yes. Controlled MV with pressure support is allowed.
308	Yes. Controlled MV with pressure support is allowed.
309	Yes. Controlled MV with pressure support is allowed.
310	Yes. Controlled MV with pressure support is allowed.
311	Yes. Controlled MV with pressure support is allowed.
312	Yes. Controlled MV with pressure support is allowed.
313	Yes. Controlled MV with pressure support is allowed.
314	Yes. Controlled MV with pressure support is allowed.
315	Yes. Controlled MV with pressure support is allowed.
316	Yes. Controlled MV with pressure support is allowed.
317	Yes. Controlled MV with pressure support is allowed.
318	Yes. Controlled MV with pressure support is allowed.
319	Yes. Controlled MV with pressure support is allowed.
320	Yes. Controlled MV with pressure support is allowed.
321	Yes. Controlled MV with pressure support is allowed.
322	Yes. Controlled MV with pressure support is allowed.
323	Yes. Controlled MV with pressure support is allowed.
324	Yes. Controlled MV with pressure support is allowed.
326	Yes. Controlled MV with pressure support is allowed.
328	Yes. Controlled MV with pressure support is allowed.
329	Yes. Controlled MV with pressure support is allowed.
331	Yes. Controlled MV with pressure support is allowed.
333	Yes. Controlled MV with pressure support is allowed.
334	Yes. Controlled MV with pressure support is allowed.
335	Yes. Controlled MV with pressure support is allowed.
336	Yes. Controlled MV with pressure support is allowed.
338	Yes. Controlled MV with pressure support is allowed.
340	Yes. Controlled MV with pressure support is allowed.
341	Yes. Controlled MV with pressure support is allowed.
342	Yes. Controlled MV with pressure support is allowed.
343	Yes. Controlled MV with pressure support is allowed.
344	Yes. Controlled MV with pressure support is allowed.
345	Yes. Controlled MV with pressure support is allowed.
346	Yes. Controlled MV with pressure support is allowed.
347	Yes. Controlled MV with pressure support is allowed.
349	Yes. Controlled MV with pressure support is allowed.
350	Yes. Controlled MV with pressure support is allowed.
351	Yes. Controlled MV with pressure support is allowed.
352	Yes. Controlled MV with pressure support is allowed.
354	Yes. Controlled MV with pressure support is allowed.
355	Yes. Controlled MV with pressure support is allowed.
357	Yes. Controlled MV with pressure support is allowed.
358	Yes. Controlled MV with pressure support is allowed.
359	Yes. Controlled MV with pressure support is allowed.
360	Yes. Controlled MV with pressure support is allowed.
361	Yes. Controlled MV with pressure support is allowed.
362	Yes. Controlled MV with pressure support is allowed.
363	Yes. Controlled MV with pressure support is allowed.
364	Yes. Controlled MV with pressure support is allowed.
365	Yes. Controlled MV with pressure support is allowed.
366	Yes. Controlled MV with pressure support is allowed.
367	Yes. Controlled MV with pressure support is allowed.
368	Yes. Controlled MV with pressure support is allowed.
369	Yes. Controlled MV with pressure support is allowed.
370	Yes. Controlled MV with pressure support is allowed.
371	Yes. Controlled MV with pressure support is allowed.
372	Yes. Controlled MV with pressure support is allowed.
373	Yes. Controlled MV with pressure support is allowed.
374	Yes. Controlled MV with pressure support is allowed.
377	Yes. Controlled MV with pressure support is allowed.
378	Yes. Controlled MV with pressure support is allowed.
379	Yes. Controlled MV with pressure support is allowed.

## Sheet: upper lim PEEP
Bogen	Do you have an upper limit of PEEP?
1	YES
2	YES
3	NO
4	YES
5	YES
6	YES
7	YES
8	YES
9	YES
10	YES
11	YES
12	YES
13	NO
14	YES
15	YES
16	NO
17	NO
18	YES
19	NO		Do you have an upper limit of PEEP?	Anzahl von Do you have an upper limit of PEEP?	%
20	YES		NO	156	41.16
21	YES		YES	223	58.84
22	YES			379	100
23	NO
24	YES
25	YES
26	NO
27	NO
28	NO
29	YES
30	NO
31	YES
32	YES
33	NO
34	YES
35	YES
36	YES
37	YES
38	NO
39	YES
40	YES
41	YES
42	YES
43	YES
44	NO
45	NO
46	NO
47	NO
48	NO
49	YES
50	YES
51	NO
52	NO
53	NO
54	YES
55	YES
56	NO
57	YES
58	YES
59	YES
60	NO
61	NO
62	YES
63	NO
64	NO
65	YES
66	YES
67	YES
68	YES
69	YES
70	NO
71	YES
72	YES
73	NO
74	NO
75	YES
76	NO
77	YES
78	NO
79	YES
80	NO
81	YES
82	NO
83	NO
84	YES
85	YES
86	NO
87	NO
88	YES
89	YES
90	YES
91	YES
92	YES
93	YES
94	YES
95	YES
96	YES
97	YES
98	YES
99	YES
100	NO
101	NO
102	YES
103	YES
104	NO
105	YES
106	YES
107	YES
108	NO
109	NO
110	NO
111	YES
112	YES
113	YES
114	YES
115	YES
116	YES
117	YES
118	YES
119	YES
120	NO
121	YES
122	NO
123	NO
124	NO
125	NO
126	YES
127	NO
128	YES
129	NO
130	YES
131	YES
132	YES
133	YES
134	NO
135	NO
136	NO
137	YES
138	YES
139	YES
140	YES
141	NO
142	NO
143	YES
144	NO
145	YES
146	NO
147	YES
148	YES
149	YES
150	YES
151	YES
152	YES
153	NO
154	YES
155	YES
156	YES
157	NO
158	YES
159	YES
160	YES
161	NO
162	NO
163	NO
164	YES
165	YES
166	YES
167	NO
168	YES
169	YES
170	NO
171	YES
172	YES
173	NO
174	YES
175	YES
176	YES
177	YES
178	YES
179	NO
180	NO
181	YES
182	NO
183	YES
184	NO
185	YES
186	NO
187	YES
188	NO
189	YES
190	NO
191	NO
192	YES
193	NO
194	NO
195	NO
196	YES
197	YES
198	YES
199	YES
200	YES
201	YES
202	YES
203	YES
204	YES
205	YES
206	YES
207	NO
208	YES
209	YES
210	YES
211	NO
212	NO
213	YES
214	YES
215	NO
216	NO
217	NO
218	YES
219	YES
220	NO
221	NO
222	YES
223	YES
224	YES
225	NO
226	NO
227	YES
228	YES
229	YES
230	YES
231	YES
232	NO
233	NO
234	NO
235	YES
236	NO
237	NO
238	YES
239	YES
240	YES
241	NO
242	NO
243	NO
244	NO
245	NO
246	YES
247	YES
248	NO
249	NO
250	YES
251	YES
252	YES
253	YES
254	YES
255	YES
256	NO
257	YES
258	YES
259	YES
260	NO
261	YES
262	YES
263	YES
264	YES
265	NO
266	YES
267	YES
268	YES
269	NO
270	NO
271	NO
272	YES
273	NO
274	YES
275	NO
276	NO
277	YES
278	NO
279	NO
280	YES
281	NO
282	YES
283	NO
284	YES
285	NO
286	YES
287	NO
288	NO
289	NO
290	NO
291	NO
292	YES
293	NO
294	YES
295	NO
296	YES
297	YES
298	YES
299	NO
300	YES
301	YES
302	NO
303	YES
304	YES
305	YES
306	YES
307	NO
308	YES
309	NO
310	NO
311	NO
312	YES
313	YES
314	NO
315	YES
316	YES
317	YES
318	YES
319	NO
320	YES
321	NO
322	NO
323	NO
324	YES
325	NO
326	YES
327	NO
328	NO
329	YES
330	YES
331	YES
332	NO
333	YES
334	YES
335	NO
336	YES
337	NO
338	NO
339	NO
340	NO
341	YES
342	YES
343	YES
344	NO
345	NO
346	NO
347	NO
348	NO
349	NO
350	YES
351	NO
352	YES
353	NO
354	NO
355	YES
356	NO
357	NO
358	YES
359	YES
360	YES
361	YES
362	YES
363	YES
364	YES
365	YES
366	NO
367	YES
368	NO
369	YES
370	NO
371	NO
372	YES
373	NO
374	YES
375	YES
376	NO
377	YES
378	NO
379	NO

## Sheet: PEEP mbar
Bogen	Upper limit of PEEP (mbar):		Upper limit of PEEP (mbar):
7	0		MIN	0
34	0		MAX	12
77	0		MED	5
92	0		MW	5.63964
126	0		Q25	5
140	0		Q50	5
155	0		Q75	8
169	0
197	0
201	0
213	0
262	0
274	0
280	0
313	0
329	0
350	0
361	0
66	2
115	2
118	2
175	2
22	3
50	3
62	3
71	3
132	3
133	3
202	3
298	3
341	3
4	4
21	4
68	4
75	4
85	4
93	4
114	4
130	4
152	4
172	4
200	4
208	4
250	4
331	4
365	4
1	5
2	5
5	5
6	5
9	5
10	5
14	5
15	5
18	5
24	5
29	5
31	5
32	5
35	5
39	5
40	5
41	5
42	5
43	5
65	5
67	5
69	5
72	5
81	5
84	5
88	5
95	5
113	5
117	5
119	5
131	5
138	5
139	5
145	5
147	5
149	5
150	5
154	5
156	5
159	5
160	5
164	5
165	5
171	5
176	5
177	5
183	5
185	5
189	5
199	5
204	5
205	5
206	5
210	5
219	5
222	5
223	5
228	5
229	5
230	5
231	5
235	5
255	5
257	5
258	5
263	5
264	5
266	5
268	5
277	5
284	5
286	5
296	5
303	5
306	5
308	5
312	5
315	5
324	5
334	5
358	5
359	5
360	5
367	5
369	5
372	5
377	5
8	6
12	6
25	6
37	6
49	6
112	6
128	6
151	6
239	6
254	6
267	6
272	6
320	6
343	6
362	6
364	6
374	6
94	7
96	7
97	7
102	7
116	7
198	7
240	7
251	7
252	7
253	7
305	7
355	7
11	8
20	8
36	8
57	8
59	8
89	8
90	8
98	8
105	8
106	8
107	8
111	8
137	8
143	8
148	8
158	8
174	8
178	8
181	8
196	8
203	8
214	8
224	8
227	8
238	8
259	8
261	8
297	8
304	8
316	8
342	8
352	8
363	8
326	9
330	9
54	10
55	10
58	10
79	10
91	10
99	10
103	10
121	10
166	10
168	10
187	10
192	10
209	10
218	10
247	10
282	10
292	10
294	10
300	10
317	10
318	10
333	10
375	10
301	12
336	12
246	50
3
13
16
17
19
23
26
27
28
30
33
38
44
45
46
47
48
51
52
53
56
60
61
63
64
70
73
74
76
78
80
82
83
86
87
100
101
104
108
109
110
120
122
123
124
125
127
129
134
135
136
141
142
144
146
153
157
161
162
163
167
170
173
179
180
182
184
186
188
190
191
193
194
195
207
211
212
215
216
217
220
221
225
226
232
233
234
236
237
241
242
243
244
245
248
249
256
260
265
269
270
271
273
275
276
278
279
281
283
285
287
288
289
290
291
293
295
299
302
307
309
310
311
314
319
321
322
323
325
327
328
332
335
337
338
339
340
344
345
346
347
348
349
351
353
354
356
357
366
368
370
371
373
376
378
379

## Sheet: upper lim PINSP
Bogen	Do you have an upper limit of peak inspiratory pressure (PIP)?
1	YES
2	NO
3	NO
4	YES
5	YES
6	YES
7	YES
8	YES
9	YES
10	YES
11	NO
12	YES
13	NO
14	YES
15	YES
16	NO
17	YES
18	YES		Do you have an upper limit of peak inspiratory pressure (PIP)?	Anzahl von Do you have an upper limit of peak inspiratory pressure (PIP)?	%
19	NO		NO	141	37.2
20	NO		YES	238	62.8
21	YES			379	100
22	YES
23	YES
24	NO
25	YES
26	YES
27	NO
28	YES
29	NO
30	NO
31	YES
32	YES
33	YES
34	YES
35	YES
36	YES
37	YES
38	NO
39	YES
40	YES
41	NO
42	NO
43	YES
44	YES
45	YES
46	YES
47	YES
48	NO
49	YES
50	YES
51	NO
52	NO
53	NO
54	NO
55	YES
56	YES
57	YES
58	YES
59	NO
60	NO
61	NO
62	YES
63	NO
64	YES
65	YES
66	NO
67	YES
68	YES
69	YES
70	YES
71	YES
72	YES
73	YES
74	YES
75	YES
76	NO
77	YES
78	YES
79	YES
80	NO
81	YES
82	YES
83	YES
84	YES
85	YES
86	YES
87	NO
88	NO
89	YES
90	YES
91	YES
92	YES
93	YES
94	YES
95	YES
96	YES
97	YES
98	YES
99	YES
100	YES
101	YES
102	NO
103	YES
104	YES
105	YES
106	YES
107	YES
108	YES
109	YES
110	YES
111	YES
112	NO
113	YES
114	YES
115	YES
116	YES
117	YES
118	YES
119	YES
120	NO
121	YES
122	NO
123	YES
124	NO
125	NO
126	YES
127	NO
128	NO
129	NO
130	YES
131	YES
132	YES
133	YES
134	NO
135	NO
136	NO
137	YES
138	NO
139	YES
140	YES
141	NO
142	NO
143	YES
144	YES
145	YES
146	YES
147	NO
148	YES
149	YES
150	YES
151	NO
152	YES
153	NO
154	YES
155	YES
156	YES
157	YES
158	YES
159	YES
160	NO
161	NO
162	NO
163	NO
164	YES
165	YES
166	YES
167	YES
168	YES
169	NO
170	NO
171	YES
172	YES
173	YES
174	NO
175	YES
176	YES
177	NO
178	YES
179	YES
180	YES
181	YES
182	YES
183	YES
184	NO
185	NO
186	NO
187	YES
188	NO
189	NO
190	NO
191	NO
192	NO
193	NO
194	NO
195	NO
196	YES
197	YES
198	YES
199	YES
200	YES
201	YES
202	YES
203	YES
204	YES
205	YES
206	YES
207	NO
208	YES
209	YES
210	YES
211	YES
212	NO
213	YES
214	YES
215	NO
216	NO
217	NO
218	NO
219	YES
220	NO
221	NO
222	YES
223	NO
224	YES
225	YES
226	NO
227	YES
228	NO
229	NO
230	YES
231	YES
232	YES
233	YES
234	NO
235	YES
236	YES
237	NO
238	YES
239	YES
240	YES
241	YES
242	NO
243	YES
244	NO
245	NO
246	NO
247	YES
248	NO
249	NO
250	YES
251	YES
252	YES
253	YES
254	NO
255	YES
256	NO
257	NO
258	YES
259	NO
260	NO
261	YES
262	NO
263	NO
264	YES
265	YES
266	YES
267	YES
268	YES
269	YES
270	YES
271	NO
272	NO
273	YES
274	YES
275	NO
276	NO
277	YES
278	NO
279	NO
280	YES
281	NO
282	YES
283	YES
284	YES
285	NO
286	NO
287	YES
288	YES
289	NO
290	NO
291	YES
292	YES
293	YES
294	NO
295	YES
296	YES
297	YES
298	YES
299	NO
300	NO
301	YES
302	NO
303	YES
304	YES
305	YES
306	NO
307	NO
308	YES
309	YES
310	YES
311	NO
312	YES
313	YES
314	YES
315	YES
316	YES
317	YES
318	NO
319	YES
320	YES
321	NO
322	YES
323	YES
324	YES
325	NO
326	NO
327	NO
328	NO
329	YES
330	YES
331	YES
332	NO
333	YES
334	YES
335	NO
336	NO
337	NO
338	YES
339	YES
340	NO
341	YES
342	YES
343	NO
344	YES
345	NO
346	NO
347	YES
348	NO
349	YES
350	YES
351	NO
352	NO
353	YES
354	NO
355	NO
356	NO
357	NO
358	YES
359	YES
360	YES
361	NO
362	YES
363	YES
364	YES
365	NO
366	NO
367	YES
368	NO
369	YES
370	NO
371	YES
372	YES
373	NO
374	YES
375	NO
376	YES
377	NO
378	NO
379	NO

[truncated: 7 more sheets: PINSP mbar, country, experience, hospital beds, age, upper BMI lim, BMI limit ]
